# Supplementary material for: Identification of Selection Signatures and Loci Associated with Important Economic Traits in Yunan Black and Huainan Pigs
Source: Genes (Basel). 2023 Mar 5;14(3):655. doi: 10.3390/genes14030655 (PMC10048629; doi:10.3390/genes14030655)
Supplement: Supplementary file 1 [file genes-14-00655-s001.zip]

Archive with 8 entries (7 files):
- supplementary figures and  tables/
- supplementary figures and  tables/Figure S1. Population structure of YN black, HN, DLY pigs revealed by admixture analysis with k=2-9..pdf
- supplementary figures and  tables/Table S1 YN.CLR.top1%.xlsx
- supplementary figures and  tables/Table S2 HN.CLR.top1%.xlsx
- supplementary figures and  tables/Table S3 DLY.CLR.top1%.xlsx
- supplementary figures and  tables/Table S4 YN-DLY.FST.TOP1.xlsx
- supplementary figures and  tables/table S5 HN-DLY.FST.TOP1.xlsx
- supplementary figures and  tables/Table S6 YN-HN.FST.TOP1.xlsx
