# Supplementary material for: Identification of Selection Signatures and Loci Associated with Important Economic Traits in Yunan Black and Huainan Pigs
Source: Genes (Basel). 2023 Mar 5;14(3):655. doi: 10.3390/genes14030655 (PMC10048629; doi:10.3390/genes14030655)
Supplement: Supplementary file 1 [file genes-14-00655-s001.zip › supplementary figures and tables/Table S1 YN.CLR.top1%.xlsx]

## Sheet: Sheet1
YN black pigs CLR top1% candidate region
Chrom	Position	CLR	Alpha	StartPos	EndPos
1	230389215	15.7	8.78e-06	229038943	231706395
1	230389215	15.6647	8.78021e-06	229038943	231706395
1	2.24383e+08	13	5.26e-06	222163213	226652443
1	2.24383e+08	12.9758	5.26471e-06	222163213	226652443
1	2.30409e+08	12.9212	1.43628e-05	229643785	231226786
1	2.30409e+08	12.9	1.44e-05	229643785	231226786
1	2.24393e+08	12.8103	5.60225e-06	222258275	226502215
1	2.24393e+08	12.8	5.6e-06	222258275	226502215
1	2.24373e+08	12.5	4.99e-06	221976577	226773545
1	2.24373e+08	12.4858	4.99054e-06	221976577	226773545
1	2.30379e+08	12.2	9.49e-06	229153892	231609595
1	2.30379e+08	12.1771	9.48714e-06	229153892	231609595
1	2.24403e+08	12	6.29e-06	222534952	226298504
1	2.24403e+08	11.9517	6.28568e-06	222534952	226298504
1	2.24363e+08	11.1	4.91e-06	221935168	226792397
1	2.24363e+08	11.0976	4.91051e-06	221935168	226792397
1	2.24693e+08	10.6329	9.07266e-06	223395869	225982047
1	2.24693e+08	10.6	9.07e-06	223395869	225982047
1	2.57628e+08	10.543	1.52031e-05	256843611	258383792
1	2.57558e+08	10.5	9.93e-06	256354583	258749532
1	2.57628e+08	10.5	1.52e-05	256843611	258383792
1	2.57558e+08	10.4529	9.93318e-06	256354583	258749532
1	2.24703e+08	10.4	9.61e-06	223458107	225928052
1	2.24703e+08	10.3626	9.61473e-06	223458107	225928052
1	2.56647e+08	10.3	1.86e-05	256013493	257280620
1	2.56647e+08	10.2624	1.85652e-05	256013493	257280620
1	2.24423e+08	10.2	8.3e-06	222983009	225845727
1	2.24683e+08	10.2	9.29e-06	223395869	225928052
1	257578221	10.2	1.08e-05	256499525	258680193
1	2.24423e+08	10.199	8.29769e-06	222983009	225845727
1	257578221	10.1608	1.08373e-05	256499525	258680193
1	2.24683e+08	10.1503	9.28772e-06	223395869	225928052
1	2.24473e+08	10.1087	1.79127e-05	223899646	225129759
1	2.24473e+08	10.1	1.79e-05	223899646	225129759
1	2.30359e+08	9.95	1.26e-05	229428794	231288460
1	2.30359e+08	9.94613	1.26388e-05	229428794	231288460
1	2.24203e+08	9.85463	3.67583e-06	220945687	227459335
1	2.24203e+08	9.85	3.68e-06	220945687	227459335
1	2.61442e+08	9.82442	1.12605e-05	260424776	262489240
1	2.61442e+08	9.82	1.13e-05	260424776	262489240
1	2.24183e+08	9.68	3.42e-06	220679738	227659970
1	2.24183e+08	9.67702	3.42442e-06	220679738	227659970
1	2.61432e+08	9.56053	9.71348e-06	260214103	262489240
1	2.61432e+08	9.56	9.71e-06	260214103	262489240
1	9.79179e+07	9.3349	1.63937e-05	97228819	98620310
1	9.79179e+07	9.33	1.64e-05	97228819	98620310
1	2.24173e+08	9.29194	3.36246e-06	220616187	227739056
1	2.24173e+08	9.29	3.36e-06	220616187	227739056
1	2.24673e+08	9.18	1.05e-05	223536256	225797983
1	2.24673e+08	9.1786	1.04524e-05	223536256	225797983
1	2.24193e+08	9.16067	3.54478e-06	220829224	227571317
1	2.24193e+08	9.16	3.54e-06	220829224	227571317
1	2.57638e+08	9.16	1.22e-05	256665684	258567337
1	2.57638e+08	9.15976	1.21734e-05	256665684	258567337
1	2.57598e+08	8.96	2.08e-05	257055402	258138832
1	2.57598e+08	8.95775	2.07535e-05	257055402	258138832
1	2.69241e+08	8.94346	4.99425e-05	269030641	269475945
1	2.69241e+08	8.94	4.99e-05	269030641	269475945
1	9.79079e+07	8.93	0.000345	97893575	97934013
1	9.79079e+07	8.9282	0.000344975	97893575	97934013
1	1.4711e+08	8.84	1.83e-05	146518116	147729002
1	1.4711e+08	8.8362	1.82592e-05	146518116	147729002
1	2.26785e+08	8.72377	9.27578e-06	225534669	228032290
1	2.26785e+08	8.72	9.28e-06	225534669	228032290
1	230419247	8.72	2.2e-05	229873567	230964554
1	230419247	8.71572	2.19563e-05	229873567	230964554
1	2.24453e+08	8.61	1.47e-05	223735484	225262657
1	2.24453e+08	8.60711	1.47481e-05	223735484	225262657
1	2.24713e+08	8.52191	1.07729e-05	223735484	225797983
1	2.24713e+08	8.52	1.08e-05	223735484	225797983
1	2.56587e+08	8.5	1.79e-05	255950371	257257396
1	2.56587e+08	8.49835	1.78862e-05	255950371	257257396
1	262453422	8.48277	4.77803e-05	262206216	262489240
1	262453422	8.48	4.78e-05	262206216	262489240
1	2.24353e+08	8.36	4.97e-06	221952321	226737523
1	2.24353e+08	8.35599	4.97426e-06	221952321	226737523
1	261452354	8.2802	2.12118e-05	260894058	262014631
1	261452354	8.28	2.12e-05	260894058	262014631
1	2.38208e+08	8.27224	2.28917e-05	237697059	238433090
1	2.38208e+08	8.27	2.29e-05	237697059	238433090
1	1.4709e+08	8.19	3.85e-05	146788319	147380617
1	1.4709e+08	8.18876	3.85408e-05	146788319	147380617
1	5.43614e+07	8.18	1e-05	53205847	55536779
1	5.43614e+07	8.17562	1.0022e-05	53205847	55536779
1	2.24663e+08	8.14	1.41e-05	223899646	225425081
1	2.24663e+08	8.13747	1.41354e-05	223899646	225425081
1	2.35495e+08	8.13402	1.05772e-05	234371485	236588115
1	147100360	8.13	5.72e-05	146891833	147284628
1	2.35495e+08	8.13	1.06e-05	234371485	236588115
1	147100360	8.1292	5.71877e-05	146891833	147284628
1	2.60752e+08	8.08	1.24e-05	259806504	261721102
1	2.60752e+08	8.07608	1.23556e-05	259806504	261721102
1	257608253	7.92412	8.74666e-05	257473528	257735449
1	257608253	7.92	8.75e-05	257473528	257735449
1	5.43714e+07	7.8	0.000356	54302408	54371705
1	5.43714e+07	7.79921	0.000355938	54302408	54371705
1	261422322	7.74109	1.11269e-05	260424776	262489240
1	261422322	7.74	1.11e-05	260424776	262489240
1	2.62463e+08	7.71	2.71e-05	262059348	262895501
1	2.62463e+08	7.70526	2.71063e-05	262059348	262895501
1	226795381	7.69	1.23e-05	225845727	227739056
1	226795381	7.68735	1.2269e-05	225845727	227739056
1	2.30399e+08	7.67	5.15e-05	230224659	230578111
1	2.30399e+08	7.6661	5.14742e-05	230224659	230578111
1	2.24213e+08	7.66186	3.971e-06	221276025	227220884
1	2.24213e+08	7.66	3.97e-06	221276025	227220884
1	5.43814e+07	7.61	1.01e-05	53205847	55560424
1	5.43814e+07	7.60746	1.00569e-05	53205847	55560424
1	2.26765e+08	7.54	8.61e-06	225376721	228140992
1	2.26765e+08	7.53836	8.60673e-06	225376721	228140992
1	2.56637e+08	7.4839	2.01159e-05	256047296	257202789
1	2.56637e+08	7.48	2.01e-05	256047296	257202789
1	2.26805e+08	7.33	9.4e-06	225534669	228032290
1	2.26805e+08	7.32618	9.40322e-06	225534669	228032290
1	2.37417e+08	7.28	6.17e-06	235487643	239328016
1	2.56567e+08	7.28	1.51e-05	255780012	257357510
1	2.57618e+08	7.28	4.02e-05	257333170	257911287
1	2.56567e+08	7.27988	1.50847e-05	255780012	257357510
1	2.37417e+08	7.27858	6.17206e-06	235487643	239328016
1	2.57618e+08	7.27725	4.01991e-05	257333170	257911287
1	2.60742e+08	7.26	1.72e-05	260059370	261411341
1	2.60742e+08	7.25607	1.71887e-05	260059370	261411341
1	2.37427e+08	7.2513	6.47919e-06	235603705	239110333
1	2.37427e+08	7.25	6.48e-06	235603705	239110333
1	2.24653e+08	7.24146	2.04731e-05	224091429	225231968
1	2.24653e+08	7.24	2.05e-05	224091429	225231968
1	2.56657e+08	7.16043	3.71848e-05	256354583	256973539
1	2.56657e+08	7.16	3.72e-05	256354583	256973539
1	2.30489e+08	7.15	6.9e-06	228762952	232216660
1	2.30489e+08	7.14919	6.89766e-06	228762952	232216660
1	2.60732e+08	7.14	1.29e-05	259806504	261655947
1	2.60732e+08	7.1356	1.29449e-05	259806504	261655947
1	2.26775e+08	7.13	1e-05	225611890	227921720
1	2.26775e+08	7.12659	1.00224e-05	225611890	227921720
1	2.30479e+08	7.07	6.92e-06	228762952	232179022
1	2.30479e+08	7.06764	6.91576e-06	228762952	232179022
1	2.24573e+08	7.03	3.1e-05	224188863	224949874
1	2.24573e+08	7.02829	3.10385e-05	224188863	224949874
1	2.35505e+08	6.92045	1.04109e-05	234371485	236642174
1	1.4712e+08	6.92	1.48e-05	146327087	147895480
1	2.35505e+08	6.92	1.04e-05	234371485	236642174
1	1.4712e+08	6.91607	1.48397e-05	146327087	147895480
1	2.24163e+08	6.75	3.43e-06	220679738	227629170
1	224482914	6.75	2.27e-05	224027931	225000983
1	224482914	6.74946	2.27298e-05	224027931	225000983
1	2.24163e+08	6.74648	3.43424e-06	220679738	227629170
1	9.74274e+07	6.73	6.57e-06	95608329	99227427
1	9.74274e+07	6.72902	6.56904e-06	95608329	99227427
1	2.61462e+08	6.67492	0.000134435	261391050	261533301
1	2.61462e+08	6.67	0.000134	261391050	261533301
1	9.74174e+07	6.65425	7.35852e-06	95810274	98979521
1	9.74174e+07	6.65	7.36e-06	95810274	98979521
1	9.74374e+07	6.56	6.04e-06	95480753	99385490
1	9.74374e+07	6.55756	6.04219e-06	95480753	99385490
1	2.35475e+08	6.51	1.48e-05	234695633	236280276
1	2.35475e+08	6.50669	1.48414e-05	234695633	236280276
1	2.38188e+08	6.45151	1.5068e-05	237400748	238933126
1	2.38188e+08	6.45	1.51e-05	237400748	238933126
1	2.69251e+08	6.45	3.38e-05	268909616	269601025
1	2.69251e+08	6.44806	3.3798e-05	268909616	269601025
1	2.24583e+08	6.40045	3.5159e-05	224262135	224911292
1	2.24583e+08	6.4	3.52e-05	224262135	224911292
1	2.30499e+08	6.39	7.18e-06	228836392	232166124
1	2.30499e+08	6.38872	7.17709e-06	228836392	232166124
1	5.43514e+07	6.36	1.08e-05	53256959	55460516
1	2.24433e+08	6.36	1.06e-05	223366147	225534669
1	2.24433e+08	6.35875	1.063e-05	223366147	225534669
1	5.43514e+07	6.35848	1.07563e-05	53256959	55460516
1	2.28097e+08	6.34	1.55e-05	227329220	228856835
1	2.28097e+08	6.33758	1.54572e-05	227329220	228856835
1	2.28117e+08	6.33105	3.74655e-05	227849497	228387658
1	9.78979e+07	6.33	3.91e-05	97664289	98200201
1	2.28117e+08	6.33	3.75e-05	227849497	228387658
1	9.78979e+07	6.32627	3.91118e-05	97664289	98200201
1	1.77624e+07	6.28253	0.000387283	17761841	17784024
1	1.77624e+07	6.28	0.000387	17761841	17784024
1	2.60762e+08	6.25353	1.0623e-05	259659440	261860370
1	2.60762e+08	6.25	1.06e-05	259659440	261860370
1	9.74474e+07	6.23	5.5e-06	95306458	99610443
1	9.74474e+07	6.22505	5.49845e-06	95306458	99610443
1	2.35485e+08	6.22082	1.40678e-05	234640216	236324896
1	2.98453e+07	6.22	2.07e-05	29309786	30377934
1	2.35485e+08	6.22	1.41e-05	234640216	236324896
1	2.98453e+07	6.21738	2.06707e-05	29309786	30377934
1	97407346	6.21189	8.48395e-06	96000388	98738993
1	97407346	6.21	8.48e-06	96000388	98738993
1	2.57158e+08	6.2	1.45e-05	256354583	257957871
1	2.57158e+08	6.19995	1.44905e-05	256354583	257957871
1	2.26815e+08	6.19195	1.45018e-05	226030340	227629170
1	2.26815e+08	6.19	1.45e-05	226030340	227629170
1	3.01156e+07	6.18	4.86e-05	29878583	30345853
1	2.38178e+08	6.18	8.21e-06	236774965	239618624
1	3.01156e+07	6.17966	4.85929e-05	29878583	30345853
1	2.38178e+08	6.17551	8.21323e-06	236774965	239618624
1	228106780	6.14	5.08e-05	227921720	228265524
1	228106780	6.13849	5.08046e-05	227921720	228265524
1	2.30469e+08	6.11453	8.3048e-06	229038943	231892010
1	2.30469e+08	6.11	8.3e-06	229038943	231892010
1	2.28087e+08	6.09	1.07e-05	227003499	229159956
1	2.28087e+08	6.08931	1.07309e-05	227003499	229159956
1	2.37457e+08	6.07	1.04e-05	236324858	238433090
1	2.37457e+08	6.06882	1.03524e-05	236324858	238433090
1	2.24413e+08	6.05	7.5e-06	222812851	225982047
1	2.24413e+08	6.0465	7.49969e-06	222812851	225982047
1	2.37407e+08	6.02	6.54e-06	235603705	239110333
1	257548189	6.02	1.22e-05	256578510	258508854
1	257548189	6.01644	1.21916e-05	256578510	258508854
1	2.37407e+08	6.01519	6.53822e-06	235603705	239110333
1	2.26625e+08	6.01	6.32e-06	224726677	228499552
1	2.26755e+08	6.01	8.27e-06	225376721	228195870
1	2.26625e+08	6.00983	6.3207e-06	224726677	228499552
1	2.26755e+08	6.00945	8.2703e-06	225376721	228195870
1	9.78879e+07	5.9646	2.93915e-05	97481602	98275255
1	9.78879e+07	5.96	2.94e-05	97481602	98275255
1	2.61482e+08	5.83	1.49e-05	260699176	262285211
1	2.61482e+08	5.82857	1.49216e-05	260699176	262285211
1	2.57118e+08	5.79	2.04e-05	256578510	257702402
1	2.57118e+08	5.78923	2.0446e-05	256578510	257702402
1	2.38228e+08	5.73161	2.70597e-05	237820145	238433090
1	2.38228e+08	5.73	2.71e-05	237820145	238433090
1	2.57438e+08	5.70459	3.28116e-05	257081412	257763480
1	2.57438e+08	5.7	3.28e-05	257081412	257763480
1	2.19748e+08	5.6631	7.99325e-06	218251882	221189112
1	9.74574e+07	5.66	5.18e-06	95142025	99765359
1	2.19748e+08	5.66	7.99e-06	218251882	221189112
1	9.74574e+07	5.65962	5.17806e-06	95142025	99765359
1	2.33823e+08	5.61481	1.86761e-05	233188626	234456112
1	2.33823e+08	5.61	1.87e-05	233188626	234456112
1	2.56817e+08	5.6	1.3e-05	255898645	257735449
1	2.56817e+08	5.59619	1.29819e-05	255898645	257735449
1	6.50036e+06	5.56377	3.14211e-05	6134224	6874507
1	6.50036e+06	5.56	3.14e-05	6134224	6874507
1	6.51037e+06	5.53	4.27e-05	6253562	6785957
1	226605178	5.53	3.58e-05	226298431	226933461
1	226605178	5.52834	3.57993e-05	226298431	226933461
1	6.51037e+06	5.52777	4.26538e-05	6253562	6785957
1	1.68533e+08	5.51	9.97e-06	167365084	169725295
1	1.68533e+08	5.50725	9.97355e-06	167365084	169725295
1	1.59905e+07	5.5	2.72e-05	15557131	16387758
1	256827420	5.5	1.3e-05	255950371	257735449
1	1.59905e+07	5.49893	2.72224e-05	15557131	16387758
1	256827420	5.49629	1.29553e-05	255950371	257735449
1	2.37126e+08	5.46055	4.84728e-06	234695633	239592268
1	2.22691e+08	5.46	0.00133	222667051	222691131
1	2.37126e+08	5.46	4.85e-06	234695633	239592268
1	2.22691e+08	5.45766	0.00132793	222667051	222691131
1	2.61492e+08	5.45184	9.88689e-06	260297473	262489240
1	2.26615e+08	5.45064	1.04727e-05	225534669	227739056
1	9.79279e+07	5.45	1.36e-05	97052527	98738993
1	2.26615e+08	5.45	1.05e-05	225534669	227739056
1	2.61492e+08	5.45	9.89e-06	260297473	262489240
1	2.62223e+08	5.45	1.56e-05	261460786	262979236
1	2.62223e+08	5.44902	1.56281e-05	261460786	262979236
1	9.79279e+07	5.44603	1.3573e-05	97052527	98738993
1	2.38168e+08	5.44494	6.84793e-06	236433079	239915390
1	2.37116e+08	5.44	4.57e-06	234514892	239685766
1	2.38168e+08	5.44	6.85e-06	236433079	239915390
1	2.37116e+08	5.43841	4.56613e-06	234514892	239685766
1	1.00241e+07	5.39197	7.55459e-05	9881467	10155263
1	235514683	5.39091	1.03569e-05	234371485	236642174
1	1.00241e+07	5.39	7.55e-05	9881467	10155263
1	235514683	5.39	1.04e-05	234371485	236642174
1	2.24623e+08	5.38	0.000391	224606007	224641904
1	2.24623e+08	5.37831	0.000390557	224606007	224641904
1	1.68523e+08	5.36493	9.11111e-06	167276706	169837667
1	1.68523e+08	5.36	9.11e-06	167276706	169837667
1	2.37387e+08	5.35111	7.98364e-06	235894969	238876148
1	1.03745e+07	5.35092	9.48296e-05	10262501	10483162
1	1.03745e+07	5.35	9.48e-05	10262501	10483162
1	2.37136e+08	5.35	4.96e-06	234747470	239524721
1	2.37387e+08	5.35	7.98e-06	235894969	238876148
1	2.37136e+08	5.34548	4.9564e-06	234747470	239524721
1	2.35525e+08	5.33333	8.69159e-06	234201457	236901674
1	145849025	5.331	6.14069e-06	143909537	147781290
1	145849025	5.33	6.14e-06	143909537	147781290
1	2.20499e+08	5.33	1.21e-05	219527790	221482954
1	2.35525e+08	5.33	8.69e-06	234201457	236901674
1	2.20499e+08	5.32641	1.20814e-05	219527790	221482954
1	2.56667e+08	5.32	0.000212	256612235	256721220
1	2.56667e+08	5.31612	0.000212043	256612235	256721220
1	2.20509e+08	5.29441	9.71691e-06	219298973	221722959
1	2.20509e+08	5.29	9.72e-06	219298973	221722959
1	2.57108e+08	5.26	4.1e-05	256843611	257379378
1	2.57108e+08	5.25624	4.0956e-05	256843611	257379378
1	9.73973e+07	5.24	1e-05	96200222	98592415
1	1.80806e+08	5.24	7.56e-06	179238430	182358412
1	9.73973e+07	5.2368	1.00216e-05	96200222	98592415
1	1.80806e+08	5.23603	7.56386e-06	179238430	182358412
1	2.56597e+08	5.23453	2.78028e-05	256177510	257015655
1	2.56597e+08	5.23	2.78e-05	256177510	257015655
1	3.01256e+07	5.21	0.000211	30099114	30136281
1	2.38238e+08	5.21	1.34e-05	237376489	239110333
1	3.01256e+07	5.2098	0.000211343	30099114	30136281
1	2.38238e+08	5.20609	1.33917e-05	237376489	239110333
1	237106381	5.20277	4.62727e-06	234514892	239685766
1	237106381	5.2	4.63e-06	234514892	239685766
1	2.62253e+08	5.14128	3.24862e-05	261892757	262489240
1	2.37146e+08	5.14	5.16e-06	234878366	239464673
1	2.62253e+08	5.14	3.25e-05	261892757	262489240
1	2.37146e+08	5.13598	5.15881e-06	234878366	239464673
1	2.37447e+08	5.111	8.06218e-06	235960764	238933126
1	2.37447e+08	5.11	8.06e-06	235960764	238933126
1	2.19758e+08	5.1	7.8e-06	218251882	221278020
1	2.19758e+08	5.09645	7.80286e-06	218251882	221278020
1	2.21179e+08	5.09355	9.45546e-05	221087046	221300198
1	2.21179e+08	5.09	9.46e-05	221087046	221300198
1	2.26585e+08	5.09	6.96e-06	224894415	228265524
1	2.26585e+08	5.08899	6.96416e-06	224894415	228265524
1	2.33843e+08	5.08	9.65e-06	232621826	235084519
1	2.33843e+08	5.0784	9.65327e-06	232621826	235084519
1	5.43915e+07	5.07327	1.10137e-05	53316704	55460516
1	5.43915e+07	5.07	1.1e-05	53316704	55460516
1	2.57168e+08	5.07	1.38e-05	256307812	258022455
1	2.57168e+08	5.06776	1.37898e-05	256307812	258022455
1	2.35324e+08	5.06	1.42e-05	234514892	236150856
1	2.35324e+08	5.05904	1.4177e-05	234514892	236150856
1	2.37437e+08	5.05203	7.00951e-06	235731937	239110333
1	2.37437e+08	5.05	7.01e-06	235731937	239110333
1	2.19738e+08	5.04499	8.99241e-06	218472800	221042701
1	2.19738e+08	5.04	8.99e-06	218472800	221042701
1	2.26595e+08	5.02256	1.03637e-05	225534669	227739056
1	2.26595e+08	5.02	1.04e-05	225534669	227739056
1	1.80816e+08	4.99149	7.8248e-06	179296868	182329949
1	1.80816e+08	4.99	7.82e-06	179296868	182329949
1	1.45839e+08	4.97096	6.30506e-06	143941762	147729002
1	1.45839e+08	4.97	6.31e-06	143941762	147729002
1	2.57568e+08	4.95252	1.00113e-05	256416255	258749532
1	2.57568e+08	4.95	1e-05	256416255	258749532
1	2.35425e+08	4.93218	1.0403e-05	234277730	236554561
1	2.35425e+08	4.93	1.04e-05	234277730	236554561
1	2.37397e+08	4.92453	7.16597e-06	235731937	239055812
1	2.37397e+08	4.92	7.17e-06	235731937	239055812
1	2.3094e+08	4.90138	3.36758e-05	230687805	231288460
1	2.3094e+08	4.9	3.37e-05	230687805	231288460
1	9.78778e+07	4.88	3.32e-05	97543349	98200201
1	9.78778e+07	4.87672	3.31972e-05	97543349	98200201
1	2.33813e+08	4.85231	3.08493e-05	233448881	234201457
1	2.26635e+08	4.85	5.96e-06	224622240	228636316
1	2.33813e+08	4.85	3.08e-05	233448881	234201457
1	2.26635e+08	4.84956	5.95644e-06	224622240	228636316
1	2.37156e+08	4.83	5.55e-06	235000354	239306760
1	2.37156e+08	4.82581	5.54875e-06	235000354	239306760
1	228076748	4.82	1e-05	226889486	229261951
1	228076748	4.8192	1.00438e-05	226889486	229261951
1	2.70942e+08	4.80278	6.13697e-05	270791619	271077347
1	2.70942e+08	4.8	6.14e-05	270791619	271077347
1	2.37367e+08	4.79115	1.05409e-05	236280195	238433090
1	2.37367e+08	4.79	1.05e-05	236280195	238433090
1	147130392	4.76409	1.96373e-05	146550457	147729002
1	2.24593e+08	4.76044	3.82582e-05	224311197	224894415
1	147130392	4.76	1.96e-05	146550457	147729002
1	2.24593e+08	4.76	3.83e-05	224311197	224894415
1	2.38218e+08	4.74	0.000143	238139201	238219290
1	2.38218e+08	4.73561	0.000143396	238139201	238219290
1	2.60722e+08	4.73302	1.47545e-05	259916618	261533301
1	2.60722e+08	4.73	1.48e-05	259916618	261533301
1	2.30509e+08	4.71014	8.37278e-06	229153892	231892010
1	5.43414e+07	4.71	1.32e-05	53460800	55245002
1	9.74674e+07	4.71	4.97e-06	95076470	99868650
1	2.24613e+08	4.71	8.66e-05	224495563	224750335
1	2.30509e+08	4.71	8.37e-06	229153892	231892010
1	2.24613e+08	4.70846	8.65632e-05	224495563	224750335
1	5.43414e+07	4.70709	1.32495e-05	53460800	55245002
1	9.74674e+07	4.7053	4.97141e-06	95076470	99868650
1	1.80796e+08	4.69027	8.75342e-06	179448915	182142959
1	1.80796e+08	4.69	8.75e-06	179448915	182142959
1	2.56807e+08	4.65	1.39e-05	255950371	257659115
1	2.56807e+08	4.64944	1.38575e-05	255950371	257659115
1	1.45859e+08	4.64165	7.05896e-06	144179253	147546645
1	1.45859e+08	4.64	7.06e-06	144179253	147546645
1	1.41294e+08	4.62	1.76e-05	140628875	141892529
1	1.41294e+08	4.61989	1.75861e-05	140628875	141892529
1	2.30459e+08	4.61489	1.42693e-05	229643785	231288460
1	2.30459e+08	4.61	1.43e-05	229643785	231288460
1	237356648	4.59	1.18e-05	236353332	238332558
1	237356648	4.58519	1.17835e-05	236353332	238332558
1	2.57128e+08	4.57	5.53e-05	256927996	257333207
1	2.57128e+08	4.56873	5.52797e-05	256927996	257333207
1	232171116	4.56268	2.89561e-05	231775560	232531577
1	232171116	4.56	2.9e-05	231775560	232531577
1	2.37497e+08	4.54197	1.17131e-05	236477125	238433090
1	1.81128e+07	4.54	0.000363	18091983	18139900
1	2.37497e+08	4.54	1.17e-05	236477125	238433090
1	1.81128e+07	4.53578	0.000362859	18091983	18139900
1	2.24643e+08	4.53	3.45e-05	224311197	224978615
1	2.24643e+08	4.52733	3.45418e-05	224311197	224978615
1	2.08296e+08	4.52022	0.000210928	208251916	208313776
1	2.08296e+08	4.52	0.000211	208251916	208313776
1	2.32992e+08	4.52	1.75e-05	232404111	233656626
1	2.57528e+08	4.52	2.14e-05	256973506	258087376
1	2.57528e+08	4.51625	2.14001e-05	256973506	258087376
1	2.32992e+08	4.51517	1.75213e-05	232404111	233656626
1	2.35435e+08	4.50499	1.31145e-05	234566083	236324896
1	2.35435e+08	4.5	1.31e-05	234566083	236324896
1	8.0169e+07	4.48	8.13e-06	78698673	81616776
1	8.0169e+07	4.47951	8.13313e-06	78698673	81616776
1	8.01589e+07	4.47048	8.78295e-06	78874805	81502028
1	8.01589e+07	4.47	8.78e-06	78874805	81502028
1	1.80826e+08	4.47	9.4e-06	179674614	182071204
1	1.80826e+08	4.46671	9.40275e-06	179674614	182071204
1	2.62263e+08	4.45	5.07e-05	262059348	262489240
1	2.62473e+08	4.45	1.61e-05	261737786	263151771
1	2.62263e+08	4.44947	5.06985e-05	262059348	262489240
1	2.62473e+08	4.44755	1.61253e-05	261737786	263151771
1	2.37096e+08	4.44167	4.69112e-06	234566083	239653414
1	2.37096e+08	4.44	4.69e-06	234566083	239653414
1	2.37166e+08	4.42362	6.00458e-06	235184918	239110333
1	2.37166e+08	4.42	6e-06	235184918	239110333
1	1.85471e+08	4.41038	2.25194e-05	185014776	185977995
1	1.85471e+08	4.41	2.25e-05	185014776	185977995
1	2.35395e+08	4.39	5.99e-06	233448881	237376489
1	2.35395e+08	4.38819	5.98565e-06	233448881	237376489
1	1.00141e+07	4.38268	2.5585e-05	9617918	10466261
1	1.00141e+07	4.38	2.56e-05	9617918	10466261
1	2.32181e+08	4.38	7.78e-05	232073474	232300477
2	261200	17.0905	2.72823e-06	70114	4599481
2	251143	16.9702	2.68166e-06	70114	4713410
2	271257	16.3812	2.89771e-06	70114	4379088
2	241086	15.8099	2.67128e-06	70114	4713410
2	281314	14.486	3.04001e-06	70114	4209351
2	210914	13.1987	2.73361e-06	70114	4599481
2	301429	13.0308	4.57486e-06	70114	2903802
2	220971	12.9828	2.71804e-06	70114	4599481
2	311486	12.7636	5.15868e-06	70114	2636400
2	200857	11.566	2.65161e-06	70114	4713410
2	321543	11.4742	6.0861e-06	70114	2248960
2	231028	11.3231	2.72545e-06	70114	4599481
2	331600	9.05241	8.84162e-06	70114	1642222
2	1.47357e+08	8.68402	1.68411e-05	146660528	148026718
2	341657	8.63294	1.1825e-05	70114	1334601
2	190800	8.47328	2.85542e-06	70114	4379088
2	1.47347e+08	8.16114	1.49928e-05	146551466	148113458
2	2.05465e+07	8.09166	2.50581e-05	20075331	20982404
2	442229	7.49033	6.7628e-06	70114	2213733
2	6.81846e+06	7.39701	6.65289e-06	5030808	8617535
2	351714	7.35298	1.46454e-05	70114	1154783
2	1.28027e+08	7.21708	2.61142e-05	127568452	128468042
2	6.78829e+06	7.19849	9.13018e-06	5486125	8034174
2	2.05565e+07	7.17492	0.000252838	20523490	20600726
2	693658	7.12057	7.03572e-06	70114	2380327
2	1.15235e+08	7.08221	1.75413e-05	114552168	115867587
2	432172	6.96688	7.19349e-06	70114	2083074
2	6.80841e+06	6.87417	7.42991e-06	5216082	8414145
2	128017231	6.82455	2.39204e-05	127516472	128468042
2	703715	6.74677	9.38162e-06	70114	1953215
2	6.339e+07	6.71415	4.35178e-06	60635471	66138322
2	1.04323e+08	6.58675	2.67675e-05	103890504	104750130
2	291371	6.55964	4.11403e-06	70114	3184763
2	8.36727e+06	6.54086	6.3119e-05	8198138	8542590
2	6.82852e+06	6.5184	6.82335e-06	5075050	8568880
2	2.05666e+07	6.50968	3.45919e-05	20233039	20895136
2	8.35721e+06	6.50289	2.57688e-05	7909640	8817210
2	6.34e+07	6.49908	4.14592e-06	60517739	66272459
2	115244645	6.49154	1.50101e-05	114460997	116038170
2	1.47367e+08	6.42976	3.59497e-05	147038144	147647281
2	8.37732e+06	6.42038	9.85855e-05	8282879	8495920
2	1.04302e+08	6.34706	3.08288e-05	103922433	104677333
2	1.04313e+08	6.28608	0.000265809	104311449	104313847
2	147377253	6.1191	6.1805e-05	147191923	147547764
2	6.74806e+06	6.03452	7.308e-06	5124384	8373448
2	4.38187e+07	6.0011	4.18854e-05	43542438	44065662
2	2.05364e+07	5.97294	1.82233e-05	19885150	21132135
2	133106151	5.86626	9.86104e-05	132994583	133219466
2	1.15204e+08	5.84806	1.89879e-05	114602317	115834406
2	422114	5.81133	8.8066e-06	70114	1732699
2	6.34101e+07	5.78283	4.20558e-06	60596907	66261461
2	6.75812e+06	5.74829	7.77698e-06	5216082	8282879
2	8.38738e+06	5.72813	3.11157e-05	8034174	8764505
2	4.07614e+07	5.72527	6.65546e-06	39033331	42521831
2	4.07714e+07	5.72336	6.42316e-06	38926756	42521831
2	8.74944e+06	5.71322	6.73286e-05	8617535	8919737
2	130457	5.69384	7.19311e-06	70114	1732699
2	6.33698e+07	5.69375	5.50552e-06	61217592	65529362
2	4.07815e+07	5.68573	6.62047e-06	39033331	42521831
2	1.15214e+08	5.67383	4.67309e-05	114968758	115452553
2	1.15225e+08	5.6565	6.02326e-05	115062112	115391179
2	733886	5.65072	9.85086e-06	70114	1907886
2	8.77961e+06	5.64781	2.58326e-05	8342035	9226845
2	140514	5.64743	7.3822e-06	70114	1732699
2	6.72795e+06	5.63565	8.28249e-06	5297913	8158033
2	4.07513e+07	5.62958	6.98576e-06	39051584	42425955
2	3.08148e+07	5.62868	5.65801e-06	28698922	32895677
2	4.07915e+07	5.61967	6.86574e-06	39051584	42521831
2	4.08519e+07	5.60836	0.000286134	40717494	40887286
2	452286	5.5901	7.38061e-06	70114	2023868
2	4.08016e+07	5.55705	7.36391e-06	39189598	42425955
2	1.37924e+08	5.52661	3.91082e-05	137646041	138228086
2	683600	5.51434	9.54174e-06	70114	1907886
2	6.33799e+07	5.50062	5.30087e-06	61158152	65634111
2	6.33598e+07	5.49927	4.97548e-06	60964045	65764347
2	4.38288e+07	5.47925	6.53352e-05	43673357	44012157
2	4.08418e+07	5.47337	2.68454e-05	40411593	41288008
2	4.08116e+07	5.46855	8.14169e-06	39378599	42276995
2	743943	5.40773	8.69252e-06	70114	2118720
2	126257229	5.39504	0.000373051	126226219	126271081
2	1.28037e+08	5.3919	0.000679976	128006347	128037672
2	8.73938e+06	5.37178	3.97217e-05	8466797	9034188
2	4.08217e+07	5.34644	9.79437e-06	39606976	42031934
2	462343	5.33316	7.00831e-06	70114	2157377
2	6.83858e+06	5.282	7.57992e-06	5260151	8414145
2	1.33257e+08	5.23513	1.50633e-05	132479647	134030787
2	4.08318e+07	5.18426	1.36866e-05	39963625	41687695
2	361771	5.16345	2.41253e-05	70114	840241
2	1.47407e+08	5.15149	2.96211e-05	147028544	147791049
2	4.07412e+07	5.15008	7.62606e-06	39189598	42308684
2	1.39181e+08	5.1364	6.46479e-05	138998709	139326720
2	3.20016e+07	5.06211	1.7807e-05	31359699	32653457
2	1.39191e+08	5.03266	0.000120006	139116554	139289857
2	7.14029e+06	5.00451	3.21229e-05	6770009	7507184
2	1.33116e+08	4.96964	6.84958e-05	132994583	133278386
2	713772	4.86389	3.1914e-05	373986	1081265
2	1.7479e+07	4.83555	7.02471e-05	17340995	17633363
2	1.04333e+08	4.83439	1.92741e-05	103765455	104947902
2	8.85001e+06	4.76559	9.87935e-05	8745753	8932048
2	8.7595e+06	4.735	7.31333e-05	8617535	8919737
2	4.34969e+07	4.73305	6.88081e-05	43353726	43626321
2	3.19714e+07	4.66349	1.578e-05	31226536	32725723
2	4.08619e+07	4.6621	3.91394e-05	40565891	41152853
2	6.77824e+06	4.65235	1.40345e-05	5935030	7627384
2	8.83995e+06	4.63945	2.11569e-05	8282879	9379441
2	6.34201e+07	4.63314	4.52067e-06	60769813	66036461
2	3.08249e+07	4.58746	6.14815e-06	28884135	32766006
2	8.72932e+06	4.53729	2.25151e-05	8198138	9226845
2	412057	4.51506	1.2612e-05	70114	1334601
2	1.33267e+08	4.44815	1.57062e-05	132505822	134030787
2	6.69778e+06	4.44773	1.83095e-05	6042814	7325167
3	1.23871e+08	20.6108	4.74219e-06	121342267	126388641
3	1.23861e+08	19.7537	5.09668e-06	121526903	126165780
3	1.23248e+08	19.7019	4.66038e-06	120702081	125805950
3	1.23238e+08	19.6329	4.66282e-06	120702081	125805950
3	1.23258e+08	19.5025	4.77122e-06	120743395	125751181
3	1.06684e+08	19.4614	6.67377e-06	104952706	108470467
3	1.06694e+08	18.7462	6.80666e-06	104952706	108431447
3	1.23227e+08	18.0531	4.50236e-06	120574994	125874418
3	1.23911e+08	17.9523	7.66225e-06	122349847	125466651
3	1.06674e+08	17.4075	7.85733e-06	105159672	108173700
3	1.23268e+08	16.8269	5.05735e-06	120906376	125638319
3	1.23901e+08	16.0116	5.70078e-06	121803008	125980834
3	1.23921e+08	15.92	1.0374e-05	122777766	125075265
3	1.23972e+08	15.8509	1.17432e-05	123010014	124975046
3	1.2372e+08	15.7829	4.55587e-06	121123869	126336432
3	1.23982e+08	14.8039	9.24778e-06	122710232	125255196
3	1.23207e+08	14.2088	4.71526e-06	120702081	125751181
3	1.23217e+08	14.1783	4.61148e-06	120628556	125805950
3	1.2373e+08	13.8627	4.84115e-06	121273180	126165780
3	1.23881e+08	13.8364	4.67608e-06	121342267	126415524
3	1.06704e+08	13.653	9.20244e-06	105428086	107989466
3	123850990	13.1157	6.18341e-06	121935168	125785412
3	1.2371e+08	12.9651	5.17669e-06	121409623	126016475
3	1.06745e+08	12.9371	7.15098e-06	105094594	108393064
3	123277762	12.6363	6.51842e-06	121460513	125100160
3	1.23791e+08	11.9127	1.78606e-05	123124440	124443955
3	123961613	11.8287	2.33151e-05	123462439	124470347
3	1.23821e+08	11.2891	2.18386e-05	123304681	124327524
3	1.06755e+08	11.0343	6.73487e-06	104994261	108530604
3	1.23931e+08	10.8857	2.11849e-05	123376596	124470347
3	1.23197e+08	10.8455	4.89373e-06	120756594	125638319
3	1.23388e+08	10.522	8.84123e-06	122040315	124704173
3	1.06775e+08	10.3203	6.51777e-06	104952706	108600154
3	2.55575e+07	10.1896	1.65543e-05	24846755	26275631
3	1.06785e+08	9.58943	6.65799e-06	104994261	108555124
3	1.23801e+08	9.56604	4.94945e-05	123616585	124041419
3	1.24102e+08	9.33415	0.000104345	123998579	124196633
3	1.2359e+08	9.13467	9.07079e-06	122321791	124890299
3	1.23811e+08	9.11084	8.80024e-05	123686701	123941487
3	1.06735e+08	9.11045	1.33817e-05	105848817	107562505
3	1.23368e+08	9.02523	1.20333e-05	122408120	124327524
3	1.236e+08	8.99618	8.14014e-06	122158332	125056197
3	9.6336e+07	8.81259	1.53031e-05	95577715	97116302
3	1.30187e+08	8.80324	3.66993e-05	129878843	130469450
3	9.63562e+07	8.74836	1.51726e-05	95577715	97133691
3	1.23781e+08	8.73093	1.59878e-05	123042941	124524206
3	2.55474e+07	8.72069	4.38932e-05	25285969	25805721
3	2.55675e+07	8.6504	1.49621e-05	24810984	26343267
3	1.23288e+08	8.57824	1.11743e-05	122321791	124327524
3	1.06634e+08	8.42394	1.23723e-05	105671054	107562505
3	2.79912e+07	8.05218	1.03297e-05	26850218	29132959
3	1.23489e+08	8.0483	7.64386e-06	121935168	125056197
3	1.23952e+08	8.03711	0.000172618	123889130	124012678
3	1.24092e+08	7.9033	2.48139e-05	123616585	124542126
3	9.63461e+07	7.89053	3.38136e-05	96006167	96626096
3	101997929	7.86395	9.76894e-06	100795997	103185431
3	1.21991e+08	7.77494	9.66221e-06	120756594	123220516
3	106613923	7.4125	1.10909e-05	105559174	107660110
3	1.12145e+08	7.2712	1.46803e-05	111327694	112935475
3	1.01988e+08	7.22382	8.5746e-06	100614949	103374552
3	1.12195e+08	7.21778	1.33621e-05	111327694	113076922
3	1.23831e+08	7.01753	1.67059e-05	123124440	124542126
3	2.79811e+07	7.00099	1.64372e-05	27263212	28707203
3	1.23499e+08	6.93892	9.80114e-06	122321791	124704173
3	1.22001e+08	6.93607	1.04421e-05	120871196	123124460
3	1.0915e+07	6.92431	0.000363344	10891734	10974375
3	1.22081e+08	6.90698	1.35984e-05	121243750	122945698
3	1.06664e+08	6.90095	0.00024009	106622777	106713727
3	2.79308e+07	6.81506	1.29702e-05	27048367	28809217
3	1.23318e+08	6.81289	2.66164e-05	122945598	123761538
3	1.12155e+08	6.81039	1.88165e-05	111538227	112753559
3	2.80012e+07	6.80312	9.33433e-06	26760676	29282661
3	2.79409e+07	6.79164	1.61528e-05	27217537	28677681
3	1.2374e+08	6.79058	5.4208e-06	121526903	125935037
3	9.6326e+07	6.77039	1.36654e-05	95467207	97168371
3	1.06795e+08	6.54677	8.67763e-06	105428086	108173700
3	1.22091e+08	6.54393	1.09679e-05	120998726	123158733
3	7.15364e+07	6.50834	2.29764e-05	71022246	72052530
3	1.23579e+08	6.42582	1.33041e-05	122710232	124470347
3	2.10119e+07	6.40014	0.000483201	20982326	21012367
3	2.55374e+07	6.35345	7.87074e-05	25387637	25686806
3	1.01978e+08	6.335	8.81842e-06	100638023	103307818
3	1.02008e+08	6.33121	1.4702e-05	101232048	102783313
3	1.02028e+08	6.25728	1.42622e-05	101232048	102783313
3	1.12175e+08	6.22598	4.55253e-05	111921518	112435184
3	2.79711e+07	6.19832	3.20529e-05	27604627	28289892
3	123358215	6.18405	1.79318e-05	122710232	124012678
3	1.23187e+08	6.13055	5.70695e-06	121123869	125255196
3	1.12185e+08	6.10187	1.90687e-05	111610577	112797316
3	9.63662e+07	6.04637	1.76687e-05	95714712	97037843
3	1.2198e+08	6.04621	1.06283e-05	120871196	123097911
3	7.15464e+07	6.02879	2.88994e-05	71152551	71926204
3	1.24112e+08	5.9987	2.98285e-05	123761479	124470347
3	2.14041e+07	5.98403	2.60123e-05	20982326	21861271
3	2.79509e+07	5.90238	3.42716e-05	27604627	28289892
3	9.57829e+07	5.7827	1.38442e-05	94935087	96626096
3	1.2907e+08	5.69545	8.16639e-05	128942878	129202154
3	9.58734e+07	5.60614	1.26314e-05	94935087	96822700
3	1.30197e+08	5.52718	2.52156e-05	129731551	130656331
3	1.06513e+08	5.49325	2.96697e-05	106128114	106911683
3	9.5793e+07	5.43499	1.10566e-05	94716403	96872608
3	1.29744e+08	5.41465	2.99903e-05	129364907	130123923
3	9.58634e+07	5.412	9.6224e-06	94621451	97102731
3	1.24032e+08	5.38868	1.38864e-05	123220516	124890299
3	1.09653e+07	5.36511	9.41793e-06	9707288	12233684
3	1.2727e+08	5.34005	7.66905e-05	127126398	127420027
3	1.23519e+08	5.33339	1.58615e-05	122777766	124230209
3	1.2723e+08	5.31377	1.25576e-05	126317178	128166092
3	2.55776e+07	5.29273	1.91414e-05	24957394	26189755
3	1.06604e+08	5.29088	1.26763e-05	105671054	107521322
3	1.02018e+08	5.27059	3.83703e-05	101752412	102314566
3	1.237e+08	5.25496	9.98717e-06	122512021	124890299
3	1.23378e+08	5.23319	1.09017e-05	122321791	124470347
3	1.2185e+08	5.21729	6.04015e-06	119864161	123807173
3	1.23398e+08	5.14026	9.06138e-06	122114251	124704173
3	1.22011e+08	5.13201	1.62102e-05	121273180	122731834
3	2.7961e+07	5.09872	0.000698632	27960477	28012211
3	1.06714e+08	5.08858	0.0002121	106664490	106762667
3	2.8323e+07	5.0683	8.90898e-06	26987329	29623560
3	9.58936e+07	5.0383	9.31629e-05	95803081	96006167
3	1.09251e+07	4.97373	1.35564e-05	10044009	11809999
3	9.58835e+07	4.96972	2.76269e-05	95467207	96312739
3	1.01968e+08	4.966	1.08804e-05	100941119	103052745
3	2.10018e+07	4.93469	3.37578e-05	20667025	21330991
3	1.09552e+07	4.9309	9.25541e-06	9660644	12233684
3	1.2726e+08	4.90988	7.79706e-05	127126398	127384244
3	2.83331e+07	4.89808	9.027e-06	27005055	29623560
3	9.59036e+07	4.87835	1.91378e-05	95310847	96524609
3	2.81923e+07	4.87739	9.64886e-06	26987329	29435609
3	2.55273e+07	4.86303	2.81257e-05	25136355	25931732
3	1.2725e+08	4.86295	2.59719e-05	126794729	127669280
3	1.2184e+08	4.81662	6.21524e-06	119931843	123761538
3	9.57528e+07	4.80304	4.02791e-05	95467207	96006167
3	9.57729e+07	4.76487	2.31447e-05	95270393	96266999
3	130679443	4.75174	1.4796e-05	129878843	131483032
3	1.02792e+08	4.70309	2.81999e-05	102384689	103185431
3	2.10219e+07	4.62519	5.25327e-05	20817813	21250208
3	1.30669e+08	4.62344	2.4053e-05	130171459	131147137
3	1.09452e+07	4.60346	9.89991e-06	9741194	12142062
3	1.24022e+08	4.57093	1.5117e-05	123242940	124809739
3	1.30177e+08	4.56962	0.000101598	130070329	130268540
3	1.29774e+08	4.56448	1.948e-05	129177449	130367449
3	1.2906e+08	4.51984	3.41195e-05	128709988	129409716
3	9.58533e+07	4.49396	9.9071e-06	94664271	97037843
3	1.09351e+07	4.49233	1.07409e-05	9827366	12032102
3	1.23529e+08	4.4761	2.46331e-05	123042941	124012678
3	1.07943e+07	4.46653	1.67991e-05	10090487	11481086
3	1.06503e+08	4.45952	2.49444e-05	106025112	106958727
3	2.80213e+07	4.45406	2.16807e-05	27491098	28571481
3	9.59137e+07	4.44867	9.90637e-06	94716403	97116302
3	1.02782e+08	4.44358	0.000232325	102728925	102783313
3	9.85887e+07	4.39621	6.18587e-05	98430001	98782263
3	9.85787e+07	4.39204	5.5798e-05	98367173	98782263
4	8.58431e+06	28.3527	9.8967e-06	7374464	9784061
4	8.59437e+06	25.0812	1.03081e-05	7452295	9726578
4	8.6447e+06	22.6682	8.57309e-06	7303826	10022191
4	8.56418e+06	22.4283	1.12226e-05	7497987	9604221
4	8.6145e+06	21.484	1.347e-05	7725290	9484522
4	8.63463e+06	21.118	9.26359e-06	7339437	9900156
4	8.65476e+06	17.7046	9.16841e-06	7374464	9963475
4	8.55412e+06	15.9419	1.26825e-05	7639879	9484522
4	8.66483e+06	11.9849	1.12218e-05	7601044	9726578
4	8.57424e+06	10.6567	0.000420161	8527638	8574549
4	5.8266e+06	10.1607	0.000151854	5750214	5865177
4	5.81654e+06	10.0494	1.47959e-05	5012951	6620414
4	3.94928e+07	9.33362	9.88993e-05	39374685	39603935
4	8.62457e+06	8.87661	6.12278e-05	8466655	8812826
4	1.05668e+08	8.81996	5.12523e-06	103330331	108006931
4	1.25498e+07	8.7098	8.31393e-06	11184457	13978483
4	1.25598e+07	8.41722	7.77749e-06	11034404	14086588
4	1.05658e+08	8.36255	5.42324e-06	103465198	107861184
4	5.80647e+06	8.25847	1.28954e-05	4898193	6736966
4	1.19084e+08	8.22486	2.06404e-05	118504271	119633516
4	8.60444e+06	8.14253	0.000266148	8574490	8626569
4	1.91421e+07	8.09709	0.000157731	19105384	19161622
4	1.91522e+07	7.98508	2.78337e-05	18746833	19582149
4	1.19094e+08	7.96859	1.36099e-05	118222239	119960361
4	2.73246e+07	7.89953	1.08459e-05	26262258	28406030
4	1.19074e+08	7.84496	0.000159609	119012042	119122922
4	2.73146e+07	7.83365	9.18981e-06	26022677	28608632
4	1.9132e+07	7.7741	4.39294e-05	18892751	19393122
4	8.54405e+06	7.71308	1.6133e-05	7848682	9275459
4	1.26572e+08	7.39925	2.06974e-05	126009920	127114736
4	1.23988e+07	7.38523	4.49329e-05	12145570	12661671
4	1.25397e+07	7.30599	1.09266e-05	11472519	13610162
4	1.02578e+06	7.19073	0.000102448	940177	1107728
4	8.67489e+06	7.17962	1.42228e-05	7848682	9484522
4	3.95028e+07	7.15509	3.04906e-05	39111691	39877955
4	2.73347e+07	6.97234	3.95065e-05	27075266	27595456
4	2.73045e+07	6.70597	9.15339e-06	26022677	28608632
4	1.23887e+07	6.61451	4.29522e-05	12145570	12661671
4	1.05688e+08	6.60605	5.23663e-06	103432626	107912112
4	1.05698e+08	6.57553	5.77315e-06	103637149	107705747
4	1.10338e+08	6.56386	2.644e-05	109970622	110787381
4	623193	6.56017	5.0262e-05	481765	818209
4	1.05678e+08	6.2865	5.19991e-06	103376113	107912112
4	2.73448e+07	6.19304	1.21424e-05	26418117	28309945
4	1.05637e+08	6.17736	6.44945e-06	103817587	107494126
4	1.29018e+08	6.10414	4.02317e-05	128747303	129291608
4	1.91723e+07	5.97992	1.417e-05	18347540	20007202
4	1.24189e+07	5.96866	4.41123e-05	12173802	12679288
4	1.19054e+08	5.96829	2.33536e-05	118568670	119547593
4	1.06412e+08	5.88952	6.08174e-06	104451843	108379122
4	106422510	5.88142	5.74112e-06	104349152	108508467
4	7.80933e+06	5.87432	9.32266e-06	6546465	9059829
4	1.06322e+08	5.82508	1.6265e-05	105614751	107048238
4	1.26582e+08	5.78171	3.40328e-05	126239640	126928362
4	2.05109e+07	5.77656	0.000348647	20510065	20533340
4	2.72139e+07	5.69582	1.11106e-05	26160137	28284554
4	1.25296e+07	5.6479	1.68521e-05	11840403	13223371
4	2.66302e+07	5.6083	2.31619e-05	26129094	27075418
4	1.10388e+08	5.58812	1.29304e-05	109461558	111250926
4	1.258e+07	5.57185	9.60918e-06	11367579	13807283
4	1.91824e+07	5.54642	9.84517e-06	18006840	20361512
4	1.06433e+08	5.53696	5.66195e-06	104323475	108536612
4	1.06402e+08	5.52589	6.5585e-06	104626403	108222337
4	1.26001e+07	5.47528	1.04131e-05	11472519	13749019
4	1.04168e+08	5.45443	0.000193468	104131723	104216957
4	1.10368e+08	5.43217	2.90237e-05	109970622	110762639
4	6.08197e+07	5.38416	2.31989e-05	60304273	61290950
4	1.05829e+08	5.34544	1.05348e-05	104706312	106929726
4	1.10358e+08	5.33703	5.86085e-05	110197174	110527957
4	1.32744e+07	5.32968	6.64443e-05	13095936	13445042
4	7.88985e+06	5.23805	8.09207e-06	6423189	9344559
4	1.01946e+07	5.23316	1.97803e-05	9596525	10763617
4	6.08096e+07	5.22579	7.88752e-05	60662623	60916253
4	7.89991e+06	5.21764	7.61606e-06	6343089	9456858
4	6.59627e+07	5.214	3.29111e-05	65616261	66308346
4	1.05627e+08	5.20967	6.9896e-06	103924169	107314554
4	7.8194e+06	5.19837	1.08001e-05	6721000	8923642
4	1.2154e+08	5.16603	1.84963e-05	120915478	122157594
4	2.72039e+07	5.16171	1.10749e-05	26129094	28284554
4	110347713	5.15608	6.76435e-05	110197174	110506110
4	1.26602e+08	5.15585	3.12787e-05	126239640	126975448
4	1.06312e+08	5.15137	2.1432e-05	105752664	106857925
4	2.72944e+07	5.08856	9.51601e-06	26051519	28481182
4	1.15149e+08	5.07964	2.77782e-05	114752403	115503231
4	1.24693e+07	5.0769	2.6375e-05	12023191	12912568
4	6.07996e+07	5.05401	5.22664e-05	60597271	61020532
4	1.91924e+07	5.04882	8.16907e-06	17744145	20619439
4	7.79927e+06	5.01741	1.06251e-05	6682620	8923642
4	119103935	4.98893	1.22555e-05	118132945	120082076
4	1.23059e+08	4.98007	0.000168796	123011855	123115762
4	1.05819e+08	4.95546	1.18017e-05	104810901	106809244
4	2.66201e+07	4.94642	9.42969e-05	26529107	26732603
4	2.05008e+07	4.93241	3.18132e-05	20150034	20867465
4	633257	4.92747	3.17146e-05	276447	1007973
4	1.15138e+08	4.92476	4.66179e-05	114889035	115371906
4	1.24894e+07	4.91533	4.14564e-05	12214028	12763525
4	1.28997e+08	4.89653	2.27985e-05	128480837	129512237
4	1.03584e+06	4.85003	2.81431e-05	626109	1454036
4	1.01846e+07	4.82685	2.04983e-05	9604208	10763617
4	1.29048e+08	4.77495	1.53334e-05	128275285	129809100
4	2.64618e+06	4.7748	0.000199184	2611540	2705180
4	7.82946e+06	4.76613	1.8922e-05	7221530	8409420
4	1.06443e+08	4.71752	5.96188e-06	104451843	108439139
4	1.02349e+07	4.70853	1.25518e-05	9293873	11184499
4	7.90998e+06	4.69002	7.312e-06	6279326	9526466
4	7.87979e+06	4.67101	1.01733e-05	6721000	9046681
4	1.04158e+08	4.6485	3.77468e-05	103854529	104451843
4	1.26102e+07	4.64427	1.11628e-05	11572970	13647644
4	5.79641e+06	4.60847	1.46365e-05	4986562	6586870
4	2.661e+07	4.59947	4.91943e-05	26418117	26825429
4	1.2155e+08	4.59342	2.59486e-05	121087736	121987648
4	1.26592e+08	4.55342	0.000464688	126591233	126618456
4	1.29028e+08	4.53877	0.00028738	128987555	129080453
4	129037718	4.53734	2.74342e-05	128639634	129463806
4	1.02248e+07	4.53116	1.9798e-05	9676722	10817194
4	1.24089e+07	4.51357	0.000621789	12408021	12440910
4	1.06392e+08	4.5113	7.5127e-06	104810901	107912112
4	2.63612e+06	4.50414	5.29332e-05	2463416	2858214
4	1.84778e+07	4.48579	0.000451695	18466344	18503664
4	6.08298e+07	4.47727	1.77331e-05	60181716	61457758
4	2.65625e+06	4.4331	3.52306e-05	2356424	2996537
4	6.59728e+07	4.42856	0.00138482	65943637	65973068
4	8.34276e+06	4.4113	7.01549e-05	8191464	8507312
4	8.33269e+06	4.40691	9.34688e-05	8257197	8409420
5	3.12235e+07	9.98853	1.9687e-05	30657979	31771434
5	3.12335e+07	9.44487	2.01212e-05	30657979	31771434
5	621761	9.31866	3.28608e-05	282438	961294
5	3.12134e+07	9.05417	2.04444e-05	30657979	31771434
5	3.12436e+07	8.66365	2.09186e-05	30709302	31771434
5	3.12536e+07	7.61435	3.26129e-05	30896079	31605588
5	3.12637e+07	6.81316	3.46146e-05	30941364	31605588
5	3.12034e+07	6.71626	2.21524e-05	30709302	31657049
5	8.31037e+07	6.61131	3.5751e-05	82777275	83405200
5	611714	6.34543	1.14085e-05	29016	1660362
5	3.15148e+07	6.11915	6.23043e-05	31346055	31657049
5	571528	6.02593	6.19065e-06	29016	2483615
5	561482	5.90056	6.47609e-06	29016	2378170
5	1.42348e+07	5.81603	1.75017e-05	13554670	14889591
5	8.31138e+07	5.73437	6.14545e-05	82976378	83291051
5	1.42549e+07	5.73412	2.76715e-05	13835840	14679242
5	5.25824e+07	5.27374	3.04294e-06	48700698	56494591
5	5.25723e+07	5.26845	3.18556e-06	48846662	56309767
5	8.30937e+07	5.24458	2.1697e-05	82541370	83631442
5	631807	5.23746	4.26019e-05	350181	848996
5	5.26728e+07	5.22789	2.33935e-06	47561123	57776331
5	5.26829e+07	5.18808	2.32794e-06	47561123	57814035
5	5.26628e+07	5.1849	2.40258e-06	47766758	57627247
5	5.25924e+07	5.15775	2.90848e-06	48507801	56710151
5	9.82539e+07	5.11295	4.58735e-05	98014433	98502449
5	5.25623e+07	5.07723	3.58432e-06	49250203	55896943
5	5.26929e+07	5.06844	2.32512e-06	47561123	57814035
5	5.26527e+07	5.04438	2.48448e-06	47889783	57479480
5	4.75088e+06	4.96316	2.26503e-05	4222048	5280190
5	1.42448e+07	4.9416	0.000120314	14168220	14307500
5	5.26025e+07	4.85022	2.79277e-06	48507801	56875155
5	5.27029e+07	4.81797	2.30393e-06	47519537	57881181
5	1.95795e+06	4.75945	8.07516e-06	492765	3385861
5	5.26427e+07	4.71199	2.57218e-06	47988703	57299001
5	7.78896e+07	4.66096	2.24538e-05	77368928	78402002
5	9.8274e+07	4.53994	3.08218e-05	97917848	98636703
5	3.1987e+07	4.53479	5.66301e-05	31834094	32178001
5	9.03171e+07	4.52977	6.1119e-05	90127989	90480105
5	9.8284e+07	4.49229	2.41399e-05	97804744	98763921
5	1.32502e+06	4.4604	3.74872e-05	1008715	1635259
5	5.25221e+07	4.45505	4.4622e-06	50011019	55140962
5	601668	4.45013	8.99001e-06	29016	1893127
5	5.25522e+07	4.3841	4.17995e-06	50011019	55373643
6	6.68513e+07	19.5924	4.07309e-06	63947317	69757303
6	6.66503e+07	17.9512	9.48486e-06	65388817	67863198
6	9.78092e+07	15.3246	7.04166e-06	96121130	99470223
6	2.0113e+07	14.3353	1.43732e-05	19312010	20944976
6	6.69518e+07	11.4213	4.11263e-06	64046272	69847331
6	2.12187e+07	10.941	4.9107e-06	18833718	23642294
6	9.81107e+07	10.3545	4.36813e-06	95397465	100854852
6	9.83117e+07	9.75467	6.64594e-06	96555757	100117126
6	9.67035e+07	9.51807	2.65541e-06	92205749	101208432
6	6.67508e+07	9.26888	2.62288e-06	62190493	71292208
6	9.71056e+07	9.10598	2.23939e-06	91796638	102460363
6	9.88143e+07	8.32238	2.64889e-06	94309034	103339075
6	9.85127e+07	7.75629	4.50325e-06	95858348	101165648
6	9.77086e+07	7.5347	1.08922e-05	96631262	98795038
6	9.95179e+07	7.04206	8.95538e-06	98203955	100854852
6	9.82112e+07	6.10824	7.3007e-06	96631262	99853535
6	5.77047e+07	5.89936	4.84071e-06	55236425	60174248
6	2.13192e+07	5.33183	9.11282e-05	21225139	21448358
6	1.37411e+08	4.71116	1.16791e-05	136389407	138352573
6	9.6603e+07	4.49651	1.98954e-06	90598639	102588112
6	9.80102e+07	4.47119	9.34389e-05	97882504	98095882
7	1.04541e+08	22.7888	3.67351e-06	101282097	107771015
7	1.04551e+08	22.6599	3.79618e-06	101405930	107704747
7	1.04582e+08	21.2482	4.34628e-06	101840965	107342037
7	1.04572e+08	21.2007	4.25636e-06	101760689	107380389
7	1.04531e+08	21.1292	3.61588e-06	101222777	107832424
7	1.04521e+08	18.4696	3.69047e-06	101282097	107771015
7	1.04562e+08	15.1092	4.08358e-06	101636341	107482487
7	1.04511e+08	15.0203	3.84658e-06	101405930	107628805
7	1.04683e+08	15.0047	5.09257e-05	104458645	104868877
7	1.04592e+08	14.9755	5.20246e-06	102302976	106893878
7	1.04653e+08	13.0958	7.26886e-06	103007013	106273348
7	1.04643e+08	12.5161	6.81956e-06	102920233	106399307
7	1.04673e+08	12.1529	1.88158e-05	104036443	105282344
7	1.04663e+08	12.1153	1.00812e-05	103495489	105845372
7	1.16135e+08	12.0059	9.55309e-05	116039355	116242722
7	3.79557e+07	11.9676	1.51096e-05	37176113	38745331
7	3.79252e+07	11.3397	1.63432e-05	37208204	38653563
7	1.50938e+07	11.3301	2.91884e-05	14684254	15488817
7	118418798	11.3021	1.94897e-05	117818013	119030336
7	1.04501e+08	10.8724	4.40501e-06	101784034	107209743
7	1.5104e+07	10.8369	3.85088e-05	14803857	15409116
7	1.04978e+08	10.3441	4.42263e-06	102302976	107659107
7	1.04988e+08	10.212	4.40574e-06	102302976	107704747
7	1.04612e+08	10.1538	7.66774e-06	103053574	106140708
7	8.57605e+07	10.067	3.10854e-05	85400553	86137271
7	1.04338e+08	10.0298	6.74865e-06	102603729	106111575
7	8.57706e+07	9.71715	2.62513e-05	85321355	86217888
7	1.18409e+08	9.62537	1.82606e-05	117784342	119057513
7	1.05425e+08	9.567	1.71013e-05	104757783	106111575
7	1.04287e+08	9.49109	9.15329e-06	102978567	105579548
7	3.79658e+07	9.10644	1.41776e-05	37129309	38795080
7	1.05364e+08	8.98286	1.14884e-05	104321398	106399307
7	1.05414e+08	8.85855	1.54078e-05	104686375	106140708
7	1.18043e+08	8.82144	2.4133e-05	117552078	118497852
7	1.50837e+07	8.74323	1.75768e-05	14416885	15750480
7	1.05445e+08	8.67684	2.19144e-05	104934932	105990032
7	1.05353e+08	8.42994	1.27452e-05	104424635	106273348
7	1.05089e+08	8.34296	2.37123e-05	104599666	105579548
7	1.04328e+08	8.3176	8.57767e-06	102945166	105683775
7	1.04775e+08	8.2413	6.95295e-06	103053574	106471319
7	1.18053e+08	7.92045	2.35301e-05	117552078	118558713
7	1.04968e+08	7.84063	4.63127e-06	102383235	107524622
7	1.04257e+08	7.45769	2.23665e-05	103740346	104757817
7	1.04998e+08	7.43761	4.61371e-06	102401853	107584093
7	1.04744e+08	7.43029	8.63547e-06	103382634	106111575
7	1.04277e+08	7.37576	1.4737e-05	103466145	105077105
7	1.04237e+08	7.35577	1.13321e-05	103186370	105282344
7	1.18033e+08	7.3352	1.75302e-05	117364732	118704861
7	1.05079e+08	7.31089	0.000131698	105018590	105155349
7	1.01019e+08	7.24337	1.50716e-05	100228361	101799708
7	1.05323e+08	7.2155	1.1557e-05	104302387	106341210
7	1.05069e+08	7.19742	3.72857e-05	104757783	105340210
7	1.16124e+08	7.13269	4.69555e-05	115873343	116323349
7	1.00887e+08	7.08639	3.82831e-05	100624243	101182908
7	3.7844e+07	7.06152	1.13571e-05	36821032	38875251
7	1.05374e+08	7.03981	1.35717e-05	104563691	106241776
7	1.05049e+08	7.03902	9.0908e-06	103740346	106341210
7	1.05059e+08	7.01478	1.63755e-05	104352078	105778854
7	105597081	6.94098	2.0637e-05	105018590	106140708
7	8.57503e+07	6.8487	2.25532e-05	85234950	86217888
7	1.04734e+08	6.79257	1.03912e-05	103582539	105873006
7	1.04785e+08	6.78336	7.30545e-06	103175134	106420879
7	106287403	6.73468	1.12441e-05	105240490	107342037
7	1.05607e+08	6.72417	1.83784e-05	104956229	106241776
7	1.04369e+08	6.69484	8.55325e-06	102978567	105761908
7	1.04633e+08	6.65314	8.65236e-06	103257101	105990032
7	1.05455e+08	6.62107	2.55064e-05	105018590	105873006
7	3.79354e+07	6.61886	4.91394e-05	37703573	38166471
7	8.81664e+07	6.61383	1.50201e-05	87411355	88929047
7	1.18449e+08	6.57572	4.74194e-05	118203155	118685513
7	3.79455e+07	6.54513	6.40061e-05	37781337	38122624
7	1.16145e+08	6.51034	4.39971e-05	115873343	116412448
7	1.01039e+08	6.47972	2.78848e-05	100624243	101442648
7	1.05617e+08	6.40098	1.68594e-05	104934932	106310475
7	104307803	6.38204	1.85448e-05	103740346	104934932
7	1.18388e+08	6.28537	1.81696e-05	117736928	119030336
7	1.05404e+08	6.26373	1.85439e-05	104757783	105990032
7	1.05628e+08	6.22598	1.6472e-05	104934932	106341210
7	1.04227e+08	6.22435	9.95937e-06	103033231	105391255
7	1.01029e+08	6.1442	3.75946e-05	100748117	101314332
7	1.04765e+08	6.14247	7.49169e-06	103175134	106341210
7	1.01049e+08	6.10434	1.42587e-05	100228361	101873716
7	1.05313e+08	6.06695	1.05994e-05	104197760	106420879
7	1.04602e+08	6.04549	6.02112e-05	104424635	104757817
7	1.04491e+08	6.02686	5.84484e-06	102484784	106506424
7	104358562	5.92866	8.80351e-06	103007013	105683775
7	1.18673e+08	5.92806	4.0262e-05	118400557	118943232
7	3.78338e+07	5.92544	1.64511e-05	37129309	38513078
7	1.05039e+08	5.91234	7.17634e-06	103382634	106703452
7	1.04298e+08	5.77044	1.71155e-05	103605892	104956229
7	8.81563e+07	5.75768	1.41327e-05	87309677	88929047
7	1.19891e+08	5.7504	8.02728e-05	119742592	120039670
7	1.05587e+08	5.73544	3.98009e-05	105340170	105873006
7	8.81766e+07	5.64048	2.04906e-05	87608705	88722092
7	1.01008e+08	5.61738	1.92665e-05	100425255	101607529
7	3.78745e+07	5.52435	1.53668e-05	37095435	38653563
7	118022878	5.52005	2.22144e-05	117501086	118558713
7	1.04318e+08	5.48542	1.35424e-05	103440602	105203081
7	3.84024e+07	5.42199	2.90915e-05	37995270	38795080
7	1.05567e+08	5.32604	3.40496e-05	105240490	105873006
7	8.57808e+07	5.30406	2.78721e-05	85362104	86163544
7	1.05435e+08	5.29572	0.000204098	105391255	105490953
7	1.26676e+07	5.29271	7.39306e-05	12521582	12795906
7	1.04724e+08	5.26952	1.63812e-05	104009508	105435591
7	1.01059e+08	5.26383	1.25785e-05	100117432	101989330
7	3.85343e+07	5.25282	1.24129e-05	37580449	39466270
7	1.26574e+07	5.20559	6.6384e-05	12491777	12795906
7	3.78643e+07	5.17235	1.30928e-05	36964852	38745331
7	8.82172e+07	5.16253	3.5932e-05	87923972	88544076
7	1.04247e+08	5.13889	6.49069e-05	104084140	104424675
7	1.51141e+07	5.07828	2.48963e-05	14660129	15561566
7	3.85242e+07	4.91923	1.32204e-05	37629801	39416437
7	1.50735e+07	4.91514	2.16864e-05	14538066	15612957
7	1.19881e+08	4.90981	8.10331e-05	119734609	120008007
7	1.96317e+07	4.89803	9.89856e-05	19531762	19741397
7	1.00876e+08	4.85924	2.68126e-05	100449876	101314332
7	1.18398e+08	4.8439	9.40934e-05	118315824	118497852
7	3.79861e+07	4.8385	3.97869e-05	37703573	38280321
7	3.84125e+07	4.82708	4.27975e-05	38150224	38678289
7	1.06298e+08	4.81684	1.4046e-05	105471500	107135203
7	1.21231e+08	4.78399	9.4896e-05	121122009	121339221
7	8.81868e+07	4.7735	3.66797e-05	87876677	88497258
7	119900960	4.76566	2.76667e-05	119487210	120320648
7	1.14449e+08	4.74486	1.8613e-05	113816763	115078403
7	1.19871e+08	4.73701	2.88747e-05	119487210	120274854
7	1.96215e+07	4.70394	6.24122e-05	19450430	19786928
7	1.50532e+07	4.68007	1.61637e-05	14377874	15750480
7	1.18246e+08	4.63209	2.75073e-05	117818013	118665164
7	3.85445e+07	4.62981	1.42946e-05	37757404	39349687
7	1.38959e+07	4.57008	4.19719e-05	13614574	14152430
7	1.38858e+07	4.56094	3.89927e-05	13595183	14187296
7	1.05343e+08	4.55913	7.24601e-05	105203081	105490953
7	3.85039e+07	4.48402	1.82245e-05	37856109	39128201
7	1.04348e+08	4.47708	8.95197e-06	103033231	105683775
7	1.21221e+08	4.46415	2.61532e-05	120767149	121656725
7	1.05333e+08	4.46011	3.38117e-05	105018590	105683775
7	1.50634e+07	4.436	1.83767e-05	14416885	15705833
7	1.05638e+08	4.40405	2.48787e-05	105155349	106111575
7	1.92865e+07	4.4024	0.000114751	19185434	19369568
8	8.79875e+07	15.2671	2.10449e-05	87437327	88550325
8	2.00796e+07	13.0583	1.08259e-05	18982990	21148203
8	8.79674e+07	12.0065	2.21098e-05	87437327	88497498
8	2.00695e+07	11.7419	1.1439e-05	19032151	21093917
8	8.80076e+07	9.95594	1.19524e-05	87065052	88984339
8	8.79774e+07	9.57923	0.00026375	87932670	88021500
8	2.00896e+07	9.00706	3.94892e-05	19792244	20390823
8	4.51691e+06	8.93012	2.55199e-05	4069367	4972524
8	2.00997e+07	8.48929	1.07102e-05	18982990	21191044
8	7.76795e+07	8.42563	1.21018e-05	76687937	78664943
8	7.17907e+07	8.42452	0.000484039	71758070	71790900
8	2.00594e+07	8.35582	1.70819e-05	19418395	20740713
8	8.79573e+07	7.95947	2.11335e-05	87389539	88513051
8	2.01601e+07	7.89527	9.78543e-06	18962257	21353319
8	9.84203e+06	7.79569	5.60205e-05	9643497	10037036
8	7.76694e+07	7.71253	1.487e-05	76872613	78467067
8	1.34273e+08	7.48167	1.43772e-05	133456925	135085576
8	9.83196e+06	7.45905	6.21454e-05	9643497	10011871
8	4.52697e+06	7.20841	2.74558e-05	4095208	4946560
8	6.21813e+06	7.04449	9.66858e-05	6114448	6310861
8	1.34283e+08	6.93098	1.37284e-05	133456925	135131013
8	2.00494e+07	6.84315	2.06385e-05	19479385	20615164
8	2.015e+07	6.73639	9.93168e-06	18962257	21353319
8	118226964	6.68515	1.18086e-05	117245570	119241120
8	2.3325e+06	6.52994	4.43793e-05	2070704	2591012
8	8.80781e+07	6.52093	2.14286e-05	87523782	88609131
8	7.76493e+07	6.34351	2.86327e-05	77234451	78043815
8	1.2632e+08	6.31902	3.09088e-05	125952390	126691313
8	3.68139e+06	6.308	1.09595e-05	2591012	4752936
8	7.05525e+07	6.30352	6.75279e-05	70412579	70718432
8	2.35263e+06	6.25845	2.85298e-05	1950505	2708617
8	134242607	6.19177	4.5328e-05	134007104	134506206
8	7.05424e+07	6.17597	2.82172e-05	70138485	70950250
8	1.2631e+08	6.10507	3.52855e-05	125988485	126648044
8	1.34263e+08	6.03724	1.96704e-05	133679628	134825739
8	1.50363e+07	5.933	3.98706e-05	14788972	15314266
8	1.50464e+07	5.88527	3.15689e-05	14677679	15422966
8	9.8521e+06	5.77404	2.53277e-05	9448547	10314308
8	3.32263e+07	5.63028	2.13341e-05	32698745	33770766
8	3.69146e+06	5.5861	1.16052e-05	2674841	4700060
8	7.18007e+07	5.56964	2.47594e-05	71331342	72216369
8	7.76996e+07	5.55548	1.19437e-05	76712691	78699625
8	8.45649e+07	5.50768	0.000187846	84529594	84624117
8	8.80378e+07	5.49758	1.39808e-05	87185792	88865451
8	8.4575e+07	5.48388	5.8471e-05	84384278	84750758
8	3.73173e+06	5.47621	2.25445e-05	3211883	4253326
8	8.79976e+07	5.47614	0.000577697	87976538	87997928
8	1.18237e+08	5.45381	1.16908e-05	117245570	119262233
8	7.70795e+06	5.2878	3.75701e-05	7408723	7997334
8	7.7599e+07	5.17534	1.09583e-05	76521988	78664943
8	7.76392e+07	5.1568	2.62123e-05	77194134	78074921
8	8.80882e+07	5.14921	2.95908e-05	87691903	88473355
8	2.34256e+06	5.13865	0.000137863	2278437	2404973
8	3.74179e+06	5.12964	2.93634e-05	3396389	4118706
8	1.18217e+08	5.11872	2.32715e-05	117711802	118731975
8	7.75889e+07	5.11253	1.00807e-05	76402410	78771374
8	9.00108e+07	5.08816	0.000109903	89921176	90081690
8	7.69789e+06	5.08282	5.666e-05	7501127	7891397
8	2.3627e+06	5.07701	1.96599e-05	1789937	2948096
8	9.00209e+07	5.05174	8.58023e-05	89891272	90141452
8	7.76896e+07	5.04309	1.82665e-05	77068517	78331610
8	7.76594e+07	5.02631	5.72019e-05	77512348	77836675
8	7.49616e+07	4.8831	2.42228e-05	74470881	75438876
8	134292939	4.85231	1.83932e-05	133648103	134939940
8	1.34222e+08	4.69309	5.81308e-05	134028801	134392215
8	7.87163e+07	4.6784	2.87855e-05	78331572	79094184
8	1.34212e+08	4.66234	3.26306e-05	133871724	134547468
8	9.00008e+07	4.65259	3.57348e-05	89680898	90280858
8	3.32162e+07	4.64083	2.60637e-05	32768737	33636456
8	9.42287e+07	4.62123	1.4222e-05	93407677	95066031
8	3.64173e+07	4.61284	1.34083e-05	35566143	37300489
8	1.08789e+07	4.53099	0.000108457	10785022	10978584
8	2.03715e+07	4.47262	4.66914e-05	20116142	20615164
8	3.64073e+07	4.45654	1.72107e-05	35743473	37104224
8	1.18197e+08	4.45583	3.69092e-05	117899144	118512674
8	6.20806e+06	4.41223	3.51996e-05	5867624	6534565
8	1.0899e+07	4.39483	1.41645e-05	10071097	11719894
8	7.17806e+07	4.38952	2.22738e-05	71260914	72314514
9	5.55647e+07	23.2729	4.35551e-06	52867437	58286783
9	5.55546e+07	23.1389	4.29392e-06	52793719	58347275
9	5.55747e+07	21.0396	4.60732e-06	53002706	58177114
9	5.55446e+07	20.7928	4.41673e-06	52867437	58238170
9	5.5354e+07	19.9006	2.74065e-06	51018065	59730838
9	55343998	19.3703	2.78879e-06	51077971	59645364
9	5.54744e+07	19.3017	3.50637e-06	52063973	58887145
9	5.54844e+07	19.0817	3.4649e-06	52042371	58937408
9	5.53641e+07	18.9826	2.7218e-06	50970493	59730838
9	5.5334e+07	17.3048	2.98042e-06	51335966	59318491
9	5.56951e+07	17.0644	4.22207e-06	52867437	58534015
9	5.55045e+07	17.0427	4.13543e-06	52621331	58383266
9	5.53741e+07	16.4941	2.82778e-06	51283982	59597602
9	5.5685e+07	16.4065	4.16386e-06	52867437	58551449
9	5.54644e+07	15.8676	4.03063e-06	52524713	58424646
9	5.44914e+07	14.8314	9.0272e-06	53179392	55809072
9	5.57051e+07	14.794	4.31953e-06	52946891	58424646
9	5.44814e+07	14.453	6.99153e-06	52793719	56181083
9	3.3136e+07	14.3788	3.01134e-06	29169667	37112750
9	3.3146e+07	14.1914	2.99355e-06	29169667	37112750
9	3.31259e+07	13.5066	3.15845e-06	29398792	36909866
9	5.53239e+07	13.25	3.49042e-06	51919050	58756815
9	3.31861e+07	13.2002	2.83964e-06	28980326	37379608
9	3.32162e+07	13.0516	2.51106e-06	28465051	37979147
9	5.57252e+07	12.9997	5.15272e-06	53433869	58042805
9	5.5675e+07	12.822	4.38766e-06	52946891	58383266
9	5.53841e+07	12.596	4.27852e-06	52596940	58177114
9	3.32062e+07	12.5954	2.60597e-06	28611153	37770251
9	3.08389e+07	11.9285	2.30988e-05	30345531	31337154
9	3.32263e+07	11.8281	2.56022e-06	28550106	37879571
9	3.31761e+07	11.7067	2.97501e-06	29169667	37199176
9	5.54945e+07	11.5892	3.6969e-06	52263429	58718843
9	5.55948e+07	11.5356	1.55918e-05	54840542	56358381
9	3.31159e+07	11.5033	3.36503e-06	29554462	36670616
9	3.3156e+07	11.3565	3.0576e-06	29238667	37043616
9	5.57352e+07	11.3314	6.07457e-06	53995547	57578265
9	5.55145e+07	11.2877	5.79877e-06	53460098	57578265
9	5.45114e+07	11.0388	1.63204e-05	53995547	55244523
9	5.45014e+07	10.5021	5.0407e-05	54286631	54721472
9	5.45817e+07	10.4355	6.91317e-06	52867437	56303458
9	5.45716e+07	10.2752	9.04277e-06	53256199	55888531
9	5.57151e+07	10.2475	4.7828e-06	53230589	58217751
9	5.44111e+07	10.0815	6.48401e-06	52596940	56233563
9	5.44412e+07	10.0461	8.22917e-06	53002706	55888531
9	5.45917e+07	9.46232	6.57989e-06	52793719	56358381
9	5.56048e+07	9.45008	1.23434e-05	54653342	56570141
9	5.55346e+07	9.42594	1.70244e-05	54840542	56233563
9	5.44713e+07	9.32946	1.25954e-05	53582237	55420059
9	7.11628e+06	9.28416	2.32491e-05	6612275	7606834
9	5.44011e+07	9.16063	6.82119e-06	52671424	56139846
9	3.31661e+07	9.15319	3.12692e-06	29398792	36927696
9	5.54443e+07	9.10498	6.53717e-06	53758748	57242116
9	2.57433e+07	9.02261	9.24977e-06	24450219	27030626
9	2.57534e+07	9.0132	9.79439e-06	24552194	26948809
9	5.53942e+07	8.94372	6.98215e-06	53758748	57088434
9	3.445e+07	8.89112	4.9776e-06	32079867	36858397
9	2.57333e+07	8.85134	1.02335e-05	24588394	26898580
9	3.32363e+07	8.71504	2.54196e-06	28550106	37943827
9	3.30959e+07	8.70866	3.8948e-06	30025990	36120446
9	3.32664e+07	8.62258	2.68425e-06	28802766	37716299
9	5.44513e+07	8.61111	1.17637e-05	53433869	55454546
9	3.44701e+07	8.60001	5.86227e-06	32485950	36491482
9	5.55847e+07	8.52755	2.1914e-05	55070738	56098068
9	2.57634e+07	8.37276	1.25068e-05	24804017	26691415
9	3.444e+07	8.34072	4.58317e-06	31862193	37043616
9	5.57452e+07	8.25824	7.04089e-06	54052503	57437674
9	5.45516e+07	8.2551	2.08695e-05	53995547	55114188
9	7.10625e+06	8.24409	3.09018e-05	6746014	7483159
9	3.32764e+07	8.2158	2.81512e-06	29022121	37538531
9	3.31962e+07	8.1667	2.72453e-06	28802766	37557056
9	3.30758e+07	8.13209	4.26533e-06	30262792	35888746
9	3.44801e+07	8.07823	5.72471e-06	32411120	36558141
9	5.56148e+07	8.05031	1.55953e-05	54868143	56358381
9	3.32563e+07	7.97085	2.60398e-06	28657327	37864025
9	1.21065e+08	7.91943	9.97937e-06	119887549	122263702
9	5.46017e+07	7.9	7.24959e-06	52946891	56233563
9	25723274	7.86578	1.47121e-05	24919146	26535657
9	5.55246e+07	7.80462	0.000125056	55454546	55609486
9	7.12631e+06	7.56027	1.59885e-05	6382346	7832911
9	5.5655e+07	7.53338	1.25757e-05	54721408	56587239
9	3.30658e+07	7.50808	4.4707e-06	30387129	35703320
9	5.42506e+07	7.37625	3.02592e-05	53995547	54628532
9	3.44299e+07	7.3592	4.55344e-06	31814225	37043616
9	3.32864e+07	7.31921	2.84153e-06	29088680	37469113
9	2.57935e+07	7.3051	1.48383e-05	25051804	26590789
9	3.29053e+07	7.22624	9.66856e-06	31665619	34119323
9	7.72812e+07	7.15238	3.27267e-05	76964373	77646903
9	1.21075e+08	7.14476	1.40655e-05	120258472	121897249
9	5.45616e+07	7.10482	2.5617e-05	54139918	55009317
9	3.08289e+07	6.97893	3.56933e-05	30511307	31125495
9	3.28852e+07	6.78217	8.23407e-06	31471515	34334335
9	121095385	6.78072	2.33914e-05	120582857	121581153
9	1.21055e+08	6.62819	8.95223e-06	119732566	122368096
9	2.57132e+07	6.61018	0.000108209	25621615	25818878
9	4.05687e+07	6.58397	2.57154e-05	40125779	41015116
9	6.11919e+07	6.57655	1.93297e-05	60601719	61776527
9	2.58035e+07	6.56476	1.65951e-05	25083343	26507615
9	3.446e+07	6.51975	2.71782e-05	34039721	34810471
9	3.30557e+07	6.43871	4.94878e-06	30635057	35431413
9	1.21557e+08	6.37749	9.15259e-06	120258472	122759436
9	5.52537e+07	6.3632	1.84563e-05	54628474	55888531
9	4.00672e+07	6.35743	0.00231123	40004681	40067356
9	5.53139e+07	6.31758	6.66058e-06	53582237	57088434
9	5.42607e+07	6.29746	2.62838e-05	53995547	54653344
9	3.44199e+07	6.28765	4.63691e-06	31862193	36927696
9	5.44212e+07	6.2626	6.86843e-06	52727632	56139846
9	2.57032e+07	6.23768	2.36064e-05	25217369	26167776
9	3.29153e+07	6.1485	1.17224e-05	31928610	33911491
9	3.32965e+07	6.08264	3.16328e-06	29538114	37043616
9	6.1212e+07	5.9976	2.4782e-05	60738716	61656793
9	3.2825e+07	5.98586	7.76489e-06	31288964	34359334
9	2.58136e+07	5.97414	2.60011e-05	25372989	26269359
9	5.45415e+07	5.96087	1.55314e-05	53995547	55306500
9	2.56932e+07	5.94839	1.26036e-05	24774139	26634033
9	3.28952e+07	5.93842	9.46162e-06	31665619	34119323
9	5.52938e+07	5.88656	3.00425e-05	54908397	55663498
9	5.52838e+07	5.82084	1.82788e-05	54628474	55888531
9	3.0849e+07	5.79696	3.15504e-05	30489630	31212786
9	3.28551e+07	5.76112	7.31024e-06	31237749	34496261
9	3.28651e+07	5.74164	7.01101e-06	31193417	34564164
9	3.30858e+07	5.72348	4.13467e-06	30189964	35966238
9	2.57734e+07	5.70865	6.87046e-05	25621615	25943750
9	7.13634e+06	5.65839	1.81939e-05	6477397	7768640
9	1.28608e+08	5.6445	0.000125858	128540712	128695320
9	5.46118e+07	5.5804	8.68744e-06	53230589	55977700
9	7.73012e+07	5.5308	1.72479e-05	76760999	77990757
9	1.20112e+08	5.45977	4.54202e-05	119858865	120361498
9	3.28351e+07	5.44263	8.3168e-06	31471515	34225186
9	5.52337e+07	5.42841	1.5551e-05	54462606	55977700
9	1.21547e+08	5.34951	1.08236e-05	120454505	122497566
9	3.30457e+07	5.2606	5.56469e-06	30948099	35183683
9	3.07988e+07	5.24922	1.66861e-05	30080677	31497256
9	4.05587e+07	5.24773	8.78255e-05	40427170	40691542
9	4.05487e+07	5.22462	1.63177e-05	39833635	41240426
9	5.54343e+07	5.20894	1.27585e-05	54503615	56358381
9	1.08156e+08	5.19462	0.000197901	108104496	108187875
9	5.53039e+07	5.16423	3.93901e-05	55009317	55588569
9	1.21607e+08	5.12612	9.94249e-06	120411108	122759436
9	2.58236e+07	5.0777	3.44711e-05	25499833	26167776
9	1.21958e+08	5.01171	2.62279e-05	121502307	122368096
9	9.26286e+06	4.9962	0.000585282	9242749	9282788
9	1.21617e+08	4.99122	1.06885e-05	120509226	122703098
9	5.56249e+07	4.97495	2.65041e-05	55244503	56035059
9	5.52236e+07	4.97173	1.09664e-05	54139918	56303458
9	3.28752e+07	4.96789	7.28847e-06	31237749	34496261
9	7.72611e+07	4.95342	2.13152e-05	76760999	77794182
9	3.44099e+07	4.93457	4.81307e-06	31928610	36878939
9	4.2274e+07	4.92085	0.000103523	42172326	42378975
9	5.52638e+07	4.91595	2.04329e-05	54721408	55809072
9	3.08791e+07	4.86913	1.08119e-05	29845908	31986436
9	1.21948e+08	4.84913	4.41788e-05	121715489	122214552
9	7.85856e+06	4.82824	1.69108e-05	7156022	8531662
9	3.44901e+07	4.80543	6.54273e-06	32675405	36298923
9	1.21085e+08	4.795	0.000111692	121044997	121177648
9	5.54042e+07	4.78741	1.31419e-05	54503615	56303458
9	121566829	4.75872	9.5124e-06	120348823	122759436
9	3.3808e+07	4.745	8.67296e-06	32485950	35183683
9	3.95958e+07	4.70871	1.29723e-05	38703842	40513598
9	3.45102e+07	4.70782	1.1139e-05	33439928	35558446
9	6.73708e+07	4.68443	0.000206406	67316497	67402789
9	3.08891e+07	4.66807	9.98501e-06	29710842	32079867
9	3.07286e+07	4.63572	5.59668e-06	28611153	32871432
9	121025170	4.62807	7.95677e-06	119538224	122497566
9	3.38181e+07	4.59965	1.01611e-05	32675405	34951432
9	7.73113e+07	4.55929	1.16895e-05	76466089	78337472
9	3.33065e+07	4.5451	3.55077e-06	29939703	36670616
9	3.3798e+07	4.5442	8.2669e-06	32350865	35246756
9	3.07386e+07	4.53577	6.33201e-06	28848925	32601956
9	1.21035e+08	4.51612	8.268e-06	119607091	122445028
9	3.29253e+07	4.51275	1.5962e-05	32198907	33640348
9	3.07186e+07	4.50872	5.15334e-06	28407675	32984759
9	4.00572e+07	4.50605	2.05871e-05	39487839	40629831
9	4.05788e+07	4.50537	3.69201e-05	40259794	40783662
9	7.72511e+07	4.49059	1.42515e-05	76466089	78088965
9	6.12019e+07	4.47795	0.000144	61148489	61225223
9	5.48425e+07	4.46115	6.65242e-05	54721408	55009317
9	3.95857e+07	4.45979	6.517e-05	39426874	39738465
9	1.21527e+08	4.45189	6.88463e-05	121356932	121624303
9	1.20102e+08	4.43129	8.40468e-05	119971749	120211886
9	4.00772e+07	4.42677	2.46815e-05	39641645	40561080
10	6.01617e+07	13.2426	3.68567e-05	59840171	60450658
10	6.01717e+07	12.5206	3.60974e-05	59840171	60450658
10	6.01516e+07	10.3085	2.15595e-05	59607140	60707687
10	6.01817e+07	7.24819	2.5874e-05	59727652	60629225
10	2.03214e+07	7.23245	2.7069e-05	19887866	20750746
10	5.88484e+07	7.01721	0.000351768	58847482	58944236
10	5.88383e+07	6.67199	3.33156e-05	58521406	59165216
10	5.88584e+07	6.65318	2.9014e-05	58458471	59254103
10	6.14549e+07	6.62729	1.60854e-05	60750946	62185632
10	2.03014e+07	6.49169	1.88828e-05	19674845	20916744
10	4.82116e+07	6.49063	1.75969e-05	47548295	48856498
10	6.14349e+07	6.46262	1.9169e-05	60817225	62049264
10	4.82216e+07	6.39498	1.53623e-05	47443001	48976482
10	4.82016e+07	6.32542	2.29119e-05	47686828	48719427
10	3.6853e+07	5.65343	5.86787e-05	36649177	37033191
10	6.14248e+07	5.59463	1.32845e-05	60580538	62307929
10	2.03415e+07	5.55165	2.18286e-05	19810120	20887662
10	4.45023e+07	5.48688	2.72903e-05	44065887	44930788
10	5.88684e+07	5.48221	1.66144e-05	58150214	59537466
10	6.14449e+07	5.38803	4.72077e-05	61216219	61666489
10	6.18158e+07	5.35832	2.19473e-05	61286110	62331757
10	6.61969e+07	5.27398	9.19822e-05	66084183	66322262
10	5.42267e+07	5.25956	0.000173444	54172250	54275645
10	5.36252e+07	5.25808	2.52254e-05	53183173	54096519
10	5.88283e+07	5.21788	2.04679e-05	58247833	59409574
10	2.03515e+07	5.2069	1.53592e-05	19625518	21117751
10	2.23966e+07	5.0096	6.03324e-05	22224856	22595121
10	3.68731e+07	4.93302	1.88782e-05	36265396	37476514
10	3.45472e+07	4.82487	1.1222e-05	33526739	35616355
10	4.81915e+07	4.7656	1.34253e-05	47321117	49073950
10	4.82417e+07	4.72812	1.64867e-05	47548295	48942337
10	3.6843e+07	4.66791	5.65432e-05	36649177	37033191
10	5.42167e+07	4.60653	2.00044e-05	53633521	54805244
10	3.45372e+07	4.4866	9.31471e-06	33253758	35814650
10	6.61868e+07	4.46091	4.23309e-05	65913514	66436430
10	4.02816e+07	4.43486	3.16466e-05	39932136	40632864
11	1.03919e+07	25.2898	1.04789e-05	9268594	11493162
11	1.04308e+07	24.4828	1.01372e-05	9268594	11593121
11	1.0379e+07	23.9918	9.96502e-06	9191275	11493162
11	1.04179e+07	19.5092	1.8204e-05	9769091	11058462
11	1.04438e+07	19.2005	1.01114e-05	9268594	11623240
11	1.04049e+07	18.9764	5.39943e-05	10185283	10590490
11	2.75511e+07	13.2642	1.1292e-05	26499386	28535814
11	2.75641e+07	12.7139	0.000535003	27532185	27564283
11	1.02104e+07	12.4424	5.74635e-06	8129706	12254073
11	2.75771e+07	10.366	2.67482e-05	27151028	28003574
11	1.04568e+07	9.65419	1.64219e-05	9769091	11182778
11	1.02233e+07	9.59321	5.85186e-06	8193324	12254073
11	1.01974e+07	9.19434	6.27594e-06	8320025	12059282
11	2.68248e+07	8.82476	1.05234e-05	25691807	27939923
11	1.0366e+07	8.72657	1.69382e-05	9678393	11058462
11	2.7603e+07	8.49881	2.43882e-05	27117040	28078610
11	2.75382e+07	8.23919	1.25001e-05	26587277	28476014
11	2.74474e+07	8.09581	1.33507e-05	26587277	28277179
11	2.74344e+07	7.9898	1.05413e-05	26299112	28535814
11	1.02493e+07	7.49088	7.15945e-06	8590775	11892856
11	4.74211e+07	7.39818	5.395e-05	47299755	47620249
11	2.68119e+07	7.27584	1.2717e-05	25908668	27741041
11	2.68378e+07	6.9953	1.1372e-05	25813652	27813250
11	2.74604e+07	6.979	1.48697e-05	26677240	28266503
11	7.06891e+07	6.51316	0.00803464	70689065	70689177
11	7.56566e+07	6.43191	2.31427e-05	75167579	76155691
11	9.87314e+06	6.17856	3.27705e-06	6250752	13515864
11	9.88611e+06	6.14342	3.41835e-06	6389946	13391309
11	2.65395e+07	6.07013	1.72903e-05	25854827	27204642
11	9.47107e+06	5.8448	7.80945e-06	7970578	10939961
11	9.8472e+06	5.75643	3.21856e-06	6142367	13549082
11	9.86017e+06	5.7416	3.25867e-06	6209901	13515864
11	1.02363e+07	5.7376	6.30775e-06	8345259	12126029
11	2.75252e+07	5.67355	1.95893e-05	26914979	28078610
11	1.01585e+07	5.62462	2.42106e-05	9678393	10629858
11	4.7434e+07	5.2272	2.44436e-05	47008211	47912366
11	2.65265e+07	5.21368	2.82144e-05	26113569	26946642
11	9.93799e+06	5.18363	1.04791e-05	8805688	11058462
11	2.52684e+07	5.15634	1.19556e-05	24266107	26252794
11	1.04698e+07	5.04928	2.96667e-05	10082220	10864661
11	1.01325e+07	5.04914	1.32583e-05	9241779	11013860
11	2.65654e+07	4.98608	1.63453e-05	25854827	27294396
11	2.1585e+07	4.93543	0.000269353	21566980	21607848
11	1.01714e+07	4.86771	3.90981e-05	9866154	10463981
11	7.56696e+07	4.80892	0.000342314	75635406	75704338
11	6.05985e+07	4.78692	2.69707e-05	60189891	61034130
11	2.52944e+07	4.74977	1.95434e-05	24690064	25854827
11	7.68498e+07	4.67467	0.0010343	76849501	76864912
11	5.55792e+07	4.63087	1.30463e-05	54773854	56478886
11	2.7616e+07	4.62694	4.76249e-05	27407904	27813250
11	6.15064e+07	4.57323	1.34925e-05	60637810	62381999
11	2.6747e+07	4.49593	1.9596e-05	26158183	27352588
11	7.56436e+07	4.46048	1.99717e-05	75082161	76226952
11	7.75632e+07	4.44749	5.31889e-05	77359780	77776354
11	6.06115e+07	4.41806	3.43981e-05	60287821	60949122
11	5.66427e+07	4.39316	3.30589e-05	56317630	56952200
12	5.83848e+07	11.6551	1.71021e-05	57692510	59064477
12	58387717	11.4286	2.07497e-05	57827470	58938226
12	5.84025e+07	11.4106	1.35216e-05	57531631	59258432
12	5.83995e+07	11.2048	1.65388e-05	57692510	59096821
12	5.84054e+07	11.1693	1.2089e-05	57443253	59353787
12	5.83818e+07	10.8495	1.70801e-05	57692510	59064477
12	402385	10.7592	5.69101e-06	154294	2472693
12	5.84084e+07	10.7547	1.11063e-05	57343459	59464343
12	399431	10.7452	5.75815e-06	154294	2472693
12	405338	10.6835	5.58623e-06	154294	2529114
12	396478	10.6321	5.79417e-06	154294	2430263
12	408292	10.5374	5.65413e-06	154294	2529114
12	393524	10.3578	5.71615e-06	154294	2472693
12	411245	10.333	5.63193e-06	154294	2529114
12	5.84113e+07	10.2692	1.05726e-05	57286298	59526870
12	5.83966e+07	10.2401	2.93886e-05	57991245	58762584
12	414199	10.0657	5.8931e-06	154294	2430263
12	5.83936e+07	9.93811	0.000226835	58341976	58548558
12	5.83907e+07	9.86355	4.03769e-05	58106296	58551458
12	390571	9.84337	6.05212e-06	154294	2340589
12	5.84143e+07	9.75856	1.01232e-05	57237168	59570603
12	417152	9.73645	5.86817e-06	154294	2430263
12	5.83789e+07	9.48937	1.86165e-05	57745750	58938226
12	420106	9.35445	6.08629e-06	154294	2374122
12	372850	9.3156	6.91023e-06	154294	2065096
12	5.84173e+07	9.26565	9.60851e-06	57195610	59636514
12	375804	9.15047	6.702e-06	154294	2138199
12	369897	9.14351	7.0937e-06	154294	2047563
12	1.25003e+06	8.9854	5.65066e-06	154294	3357368
12	1.24708e+06	8.95977	5.48165e-06	154294	3406263
12	1.25298e+06	8.94887	5.88543e-06	154294	3253531
12	423059	8.88281	6.42296e-06	154294	2283950
12	1.24412e+06	8.87716	5.25023e-06	154294	3525748
12	1.25594e+06	8.81792	6.14046e-06	154294	3160043
12	387618	8.81168	6.01236e-06	154294	2374122
12	5.84202e+07	8.79702	9.2841e-06	57145589	59697373
12	4.38956e+06	8.7723	2.55413e-05	3929994	4823287
12	1.24117e+06	8.73435	5.17814e-06	154294	3525748
12	366943	8.71374	7.02574e-06	154294	2065096
12	1.25889e+06	8.57223	6.48785e-06	154294	3108300
12	1.23821e+06	8.52229	5.11324e-06	154294	3565561
12	378757	8.39044	6.63592e-06	154294	2166472
12	5.84232e+07	8.36735	8.91282e-06	57121217	59753534
12	426013	8.32539	6.79893e-06	154294	2166472
12	1.23526e+06	8.2353	5.03973e-06	154294	3597671
12	1.26184e+06	8.13388	7.06336e-06	154294	2960697
12	363990	8.01286	7.65692e-06	154294	1914606
12	5.84261e+07	7.97171	8.62336e-06	57053207	59791114
12	5.83759e+07	7.87694	2.15783e-05	57827470	58922704
12	4.38661e+06	7.86713	2.60204e-05	3929994	4823287
12	1.23231e+06	7.83946	4.97325e-06	154294	3626747
12	428966	7.65307	7.22672e-06	154294	2065096
12	5.84291e+07	7.61234	8.03768e-06	56950219	59911212
12	4.40137e+06	7.34967	2.41629e-05	3905323	4889057
12	4.39251e+06	7.34372	3.96644e-05	4095699	4690960
12	1.2648e+06	7.33552	7.87384e-06	154294	2785333
12	5.8432e+07	7.29253	7.90167e-06	56918896	59928432
12	1.22935e+06	7.2891	4.94428e-06	154294	3626747
12	5.8435e+07	6.99647	7.68136e-06	56918896	59954289
12	361036	6.90396	7.97678e-06	154294	1835111
12	431919	6.81211	8.27028e-06	154294	1870423
12	4.39547e+06	6.7273	0.000640021	4370524	4412155
12	5.84379e+07	6.72488	7.37605e-06	56826252	60044461
12	4.40433e+06	6.67662	1.92866e-05	3794848	5025731
12	1.05215e+06	6.67656	2.13578e-06	154294	6659938
12	1.0551e+06	6.67645	2.13189e-06	154294	6678604
12	1.04919e+06	6.65402	2.10922e-06	154294	6678604
12	1.05805e+06	6.6394	2.08077e-06	154294	6754244
12	1.04624e+06	6.59548	2.1168e-06	154294	6678604
12	1.06101e+06	6.56464	2.10247e-06	154294	6754244
12	216317	6.52459	0.000585212	215965	260983
12	1.04329e+06	6.51464	2.16559e-06	154294	6570899
12	1.2264e+06	6.50001	4.87114e-06	154294	3626747
12	5.84409e+07	6.4624	7.28537e-06	56806880	60074830
12	1.06396e+06	6.45006	2.10813e-06	154294	6754244
12	1.04033e+06	6.41326	2.12856e-06	154294	6659938
12	4.29505e+06	6.36146	6.20341e-05	4181824	4412155
12	4.2921e+06	6.33859	0.0002333	4241531	4335338
12	4.39842e+06	6.32089	5.44428e-05	4181824	4590889
12	5.83729e+07	6.29869	2.87138e-05	57961276	58762584
12	1.03738e+06	6.29019	2.17501e-06	154294	6545629
12	1.06691e+06	6.27108	2.11489e-06	154294	6678604
12	1.27661e+06	6.22892	1.18391e-05	284313	2283950
12	5.84438e+07	6.20611	7.29625e-06	56806880	60074830
12	213363	6.14255	6.94968e-05	154294	383105
12	1.03443e+06	6.13717	2.12217e-06	154294	6678604
12	219270	6.13323	5.76118e-05	154294	383105
12	384664	6.11911	6.47346e-06	154294	2207384
12	4.43386e+06	6.0766	8.16974e-06	3012663	5845242
12	4.28914e+06	6.03306	4.7646e-05	4048067	4510199
12	1.27366e+06	6.02422	1.15415e-05	260974	2311119
12	4.43681e+06	6.01903	8.09498e-06	2960697	5908299
12	1.06987e+06	6.01548	2.197e-06	154294	6517399
12	4.43091e+06	6.01545	8.5385e-06	3053572	5752320
12	4.38365e+06	5.98839	3.1025e-05	4017412	4764490
12	1.03147e+06	5.9732	2.18629e-06	154294	6517399
12	5.84468e+07	5.95004	7.41035e-06	56852951	60044461
12	4.43977e+06	5.86385	7.98626e-06	2948805	5941603
12	4.42795e+06	5.80413	8.97695e-06	3108300	5752320
12	1.10236e+06	5.7967	3.63079e-06	154294	4395769
12	1.10531e+06	5.79254	3.72102e-06	154294	4292729
12	1.02852e+06	5.7855	2.22014e-06	154294	6404577
12	4.30686e+06	5.77692	1.02795e-05	3160037	5469357
12	1.0994e+06	5.71817	3.60413e-06	154294	4412155
12	381711	5.71681	6.6443e-06	154294	2166472
12	1.10826e+06	5.70737	3.82069e-06	154294	4241531
12	5.84497e+07	5.70188	7.19849e-06	56806880	60111834
12	4.30391e+06	5.69913	1.07996e-05	3245250	5402325
12	1.20573e+06	5.69826	4.6765e-06	154294	3722954
12	1.07282e+06	5.66479	2.21708e-06	154294	6461338
12	434873	5.64477	1.01959e-05	154294	1584935
12	1.20277e+06	5.61889	4.71073e-06	154294	3722954
12	4.44272e+06	5.61207	8.01054e-06	2948805	5908299
12	1.02557e+06	5.57237	2.28374e-06	154294	6250206
12	4.30982e+06	5.55551	1.02586e-05	3160037	5469357
12	1.20868e+06	5.55386	4.69573e-06	154294	3722954
12	1.09645e+06	5.54585	3.57386e-06	154294	4412155
12	1.11122e+06	5.54167	3.82635e-06	154294	4241531
12	1.26775e+06	5.53291	9.16318e-06	154294	2562992
12	210410	5.50056	3.98595e-05	154294	475914
12	5.84527e+07	5.44409	7.4081e-06	56852951	60044461
12	4.298e+06	5.43412	3.84732e-05	4017412	4590889
12	346269	5.41326	9.35513e-06	154294	1621739
12	4.425e+06	5.37295	9.47406e-06	3160037	5639274
12	1.19982e+06	5.35796	4.65769e-06	154294	3722954
12	443733	5.35591	1.37347e-05	154294	1287762
12	1.02261e+06	5.33928	2.22438e-06	154294	6404577
12	446687	5.31341	1.43171e-05	154294	1270063
12	4.44568e+06	5.29711	8.00593e-06	2948805	5941603
12	343316	5.28827	9.68638e-06	154294	1556112
12	1.27956e+06	5.27077	1.24325e-05	354618	2207384
12	1.11417e+06	5.26957	3.96112e-06	154294	4095699
12	4.28619e+06	5.25709	3.1063e-05	3905323	4667073
12	1.22345e+06	5.24514	4.86498e-06	154294	3626747
12	1.0935e+06	5.23846	3.55823e-06	154294	4412155
12	222224	5.2161	3.56395e-05	154294	547357
12	5.84556e+07	5.1854	7.47426e-06	56852951	60044461
12	4.30096e+06	5.18515	1.20248e-05	3309991	5283588
12	4.07585e+07	5.18502	0.000308701	40732962	40799524
12	1.07577e+06	5.15423	2.30072e-06	154294	6284901
12	1.30024e+06	5.13093	1.4228e-05	475850	2138199
12	40755545	5.11796	0.000344993	40732962	40757003
12	4.31277e+06	5.10562	1.04163e-05	3245250	5462943
12	1.01966e+06	5.09668	2.31037e-06	154294	6199033
12	1.21163e+06	5.08519	4.84609e-06	154294	3626747
12	4.07615e+07	5.0064	0.000106734	40649628	40837925
12	349223	4.98027	9.47896e-06	154294	1584935
12	5.84586e+07	4.92375	7.45327e-06	56852951	60044461
12	1.19687e+06	4.90986	4.60348e-06	154294	3794848
12	1.30319e+06	4.89478	1.50456e-05	547357	2065096
12	4.44863e+06	4.89339	8.02056e-06	2960697	5941603
12	1.01671e+06	4.88828	3.7584e-06	154294	4181874
12	6.04699e+07	4.87673	1.71739e-05	59791114	61137958
12	340362	4.87443	1.0104e-05	154294	1520108
12	358083	4.87406	8.27459e-06	154294	1800011
12	6.0467e+07	4.8617	1.67148e-05	59753471	61176546
12	1.11712e+06	4.85412	4.0571e-06	154294	4071519
12	6.04729e+07	4.85251	1.75691e-05	59791114	61137958
12	225177	4.83535	2.21416e-05	154294	714757
12	1.29728e+06	4.82827	1.45603e-05	475850	2065096
12	449640	4.82404	1.48875e-05	154294	1218452
12	4.07526e+07	4.81739	0.000110712	40649628	40837925
12	4.07644e+07	4.81021	6.44177e-05	40596345	40939663
12	6.0464e+07	4.80871	1.69843e-05	59791114	61137958
12	6.04758e+07	4.79397	1.81875e-05	59820118	61068158
12	4.07674e+07	4.77747	4.61734e-05	40596345	41018250
12	5.837e+07	4.72952	4.01907e-05	58106296	58551458
12	1.01375e+06	4.71441	4.0634e-06	154294	3950721
12	1.09054e+06	4.71215	3.56898e-06	154294	4412155
12	6.0461e+07	4.71087	1.74449e-05	59791114	61137958
12	6.04788e+07	4.70652	1.89129e-05	59857555	61068158
12	5.84616e+07	4.66923	7.65195e-06	56918896	60010207
12	6.0653e+07	4.66663	7.83888e-06	59138694	61583364
12	4.28028e+06	4.65573	8.81315e-06	2948805	5639274
12	6.0656e+07	4.65243	7.69238e-06	59096821	61583364
12	4.07703e+07	4.63209	3.85192e-05	40465628	41018250
12	6.06501e+07	4.62222	7.97887e-06	59172477	61583364
12	4.42205e+06	4.61426	1.00172e-05	3245250	5606363
12	6.04581e+07	4.61355	1.86649e-05	59820118	61068158
12	4.28323e+06	4.6063	2.56719e-05	3830532	4747244
12	4.27733e+06	4.58221	8.30334e-06	2854338	5709569
12	6.04817e+07	4.58005	2.00012e-05	59911184	61068158
12	6.04551e+07	4.56867	2.10584e-05	59911184	60970932
12	6.06589e+07	4.55308	7.63152e-06	59096821	61583364
12	6.04522e+07	4.54144	2.28268e-05	59928386	60970932
12	1.0108e+06	4.53937	4.10941e-06	154294	3930048
12	6.06471e+07	4.51218	7.99653e-06	59172477	61583364
12	5.22859e+07	4.49647	0.000247899	52230112	52320663
12	5.94923e+07	4.47943	8.52045e-06	58106296	60888341
12	4.31572e+06	4.46057	1.08883e-05	3245250	5402325
12	514616	4.45608	1.22444e-05	154294	1490485
12	228131	4.45204	1.91621e-05	154294	802230
12	4.45158e+06	4.4483	8.2193e-06	3012663	5908299
12	5.94894e+07	4.44461	8.34732e-06	58106296	60901585
12	517570	4.41848	1.22147e-05	154294	1490485
12	6.04492e+07	4.41802	2.42619e-05	60010139	60933396
12	5.84645e+07	4.41561	7.88683e-06	56950219	59954289
12	6.04847e+07	4.39476	2.10573e-05	59928386	61030958
12	511663	4.38755	1.25311e-05	154294	1456311
12	5.94953e+07	4.38403	8.65719e-06	58125769	60845616
13	1.64628e+08	11.1672	0.000920008	164596157	164628340
13	2.03856e+08	11.0599	1.95085e-05	203265337	204458997
13	1.64638e+08	10.796	3.03627e-05	164325104	165012769
13	2.03846e+08	10.6517	4.19859e-05	203600622	204112251
13	1.96072e+08	10.3166	7.05441e-05	195928628	196224354
13	1.96062e+08	9.20506	4.30354e-05	195801417	196303431
13	1.96724e+07	9.04271	2.92474e-05	19274861	20081559
13	1.96082e+08	8.95871	2.18399e-05	195555610	196619376
13	1.64618e+08	8.53169	3.29911e-05	164325104	164900364
13	1.64648e+08	8.47004	1.86678e-05	164028823	165267313
13	2.03836e+08	8.38235	7.24092e-05	203680300	203968203
13	2.03866e+08	8.16329	1.5423e-05	203111744	204617676
13	2.03826e+08	7.95926	1.98052e-05	203224976	204381817
13	1.96824e+07	7.95253	1.87941e-05	19054518	20279416
13	1.96052e+08	7.92501	1.84649e-05	195422295	196697444
13	9.53566e+07	6.95933	1.76095e-05	94703540	96032186
13	1.55924e+08	6.91568	0.000108262	155835247	155954256
13	1.93222e+07	6.74996	4.37833e-05	19054518	19571693
13	1.93322e+07	6.65136	4.58631e-05	19085499	19571693
13	9.53366e+07	6.64632	1.94041e-05	94741349	95941017
13	1.9158e+08	6.60526	2.72386e-05	191164340	191969162
13	6.32321e+07	6.27871	1.03284e-05	62076851	64385034
13	1.93422e+07	6.26175	1.8367e-05	18765705	19974069
13	9.53266e+07	6.23103	2.64947e-05	94873733	95764951
13	2.03676e+08	6.20934	3.56143e-05	203348785	203968203
13	1.96624e+07	6.15018	0.000176223	19600936	19700557
13	1.55914e+08	6.09682	2.75009e-05	155559128	156285986
13	2.51949e+07	5.99492	0.000247057	25148190	25236893
13	9.53666e+07	5.97848	2.58828e-05	94916304	95796591
13	155934055	5.95667	1.87092e-05	155315455	156529461
13	6.32221e+07	5.85821	9.87682e-06	62018169	64420382
13	1.35375e+08	5.82674	8.82823e-05	135249576	135497649
13	1.84147e+08	5.81467	9.15535e-05	184061732	184240520
13	7.01452e+07	5.71015	1.95714e-05	69532438	70742216
13	1.9156e+08	5.53609	2.6591e-05	191138696	191969162
13	9.53066e+07	5.47339	2.07842e-05	94741349	95863281
13	1.93122e+07	5.44548	2.15653e-05	18765705	19837579
13	1.96524e+07	5.38557	3.5216e-05	19327253	19974069
13	6.32121e+07	5.33882	8.39264e-06	61792423	64611502
13	1.62708e+07	5.333	0.00025608	16268434	16322838
13	1.85497e+08	5.28892	2.6163e-05	185071430	185878229
13	1.32195e+07	5.27611	2.7156e-05	12807095	13657678
13	1.84157e+08	5.2084	6.78139e-05	184061732	184302800
13	5.04576e+06	5.1646	2.02191e-05	4488148	5630836
13	1.96092e+08	5.0941	2.42821e-05	195645408	196577523
13	5.75608e+06	5.06236	2.26624e-05	5241835	6280377
13	6.32421e+07	4.98794	1.13518e-05	62201383	64231739
13	5.7961e+06	4.9575	1.52048e-05	5008157	6565927
13	9.53866e+07	4.93317	2.09829e-05	94817918	95941017
13	7.01552e+07	4.92069	1.98609e-05	69568155	70742216
13	9.53967e+07	4.88973	1.19868e-05	94441267	96389518
13	1.62808e+07	4.86789	2.93192e-05	15875671	16661702
13	5.78609e+06	4.81833	2.52514e-05	5322899	6242189
13	196042209	4.80372	1.4624e-05	195274137	196839065
13	9.52966e+07	4.79507	1.19603e-05	94300645	96274106
13	1.93522e+07	4.79389	1.65542e-05	18631759	20052901
13	1.84167e+08	4.78038	3.0949e-05	183867540	184533165
13	2.41744e+07	4.74928	4.66771e-05	23924512	24382881
13	1.87688e+08	4.73207	1.94914e-05	187131117	188283381
13	1.84127e+08	4.71389	2.63345e-05	183682461	184556541
13	1.9155e+08	4.64526	1.48117e-05	190743597	192324093
13	1.87628e+08	4.55868	1.1682e-05	186629154	188541966
13	63202082	4.50141	7.35972e-06	61572451	64825770
13	1.33195e+07	4.50083	2.32266e-05	12807095	13806027
13	1.80605e+08	4.46834	0.000135929	180528753	180661024
13	1.31894e+07	4.46069	1.6663e-05	12490682	13887269
13	1.9157e+08	4.45692	0.00253856	191570022	191593318
13	2.24436e+07	4.45534	0.000187311	22384071	22491447
13	6.48628e+07	4.43666	1.83861e-05	64231739	65512229
14	1.1788e+08	17.2864	2.45229e-06	113040531	122736834
14	1.1782e+08	17.0928	2.09549e-06	112122368	123530019
14	1.1802e+08	16.9498	2.50494e-06	113240834	122781447
14	1.17809e+08	16.9459	2.05508e-06	111978620	123641480
14	1.1796e+08	16.7509	2.3746e-06	112908657	123006184
14	1.1797e+08	16.4473	2.32821e-06	112851117	123098991
14	118010441	16.3005	2.41393e-06	113040531	122949439
14	1.2645e+08	16.263	2.23429e-05	125921196	126964507
14	1.1789e+08	16.0952	2.60707e-06	113288090	122478215
14	1.18031e+08	15.8592	2.78321e-06	113737009	122308704
14	1.1787e+08	15.7966	2.38853e-06	112851117	122863385
14	1.1783e+08	15.7532	2.15264e-06	112259386	123379999
14	1.17799e+08	15.4484	2.08071e-06	112055316	123562654
14	117950157	14.6587	2.43051e-06	113040531	122863385
14	117980299	13.2553	2.28789e-06	112761769	123199569
14	1.18e+08	13.0078	2.3504e-06	112908657	123098991
14	1.18171e+08	12.8597	3.26163e-06	114501434	121844084
14	1.18161e+08	12.7902	3.48691e-06	114732085	121588887
14	1.17659e+08	12.3335	3.05498e-06	113737009	121551804
14	1.17789e+08	11.9128	2.15417e-06	112241024	123358564
14	1.17669e+08	11.8634	2.85724e-06	113500091	121868675
14	1.18041e+08	11.8286	3.082e-06	114154760	121932350
14	1.17649e+08	11.8206	3.38154e-06	114136547	121183929
14	1.1784e+08	11.778	2.18013e-06	112398184	123334439
14	1.18051e+08	11.7575	3.52816e-06	114666786	121432559
14	1.18181e+08	11.6357	3.33483e-06	114599470	121744780
14	1.18151e+08	11.6347	4.13421e-06	115258247	121033027
14	1.18061e+08	11.4756	4.25116e-06	115243409	120881154
14	1.2644e+08	11.3856	5.8071e-05	126235418	126603293
14	1.19216e+08	11.175	5.23184e-06	117012748	121492096
14	1.2643e+08	11.129	5.55459e-05	126235418	126603293
14	1.26249e+08	10.6862	1.17752e-05	125261926	127169182
14	1.179e+08	10.6318	1.36399e-05	117030269	118767456
14	1.2646e+08	10.5318	2.86728e-05	126050915	126861040
14	1.1786e+08	10.5015	2.28742e-06	112616814	123098991
14	1.1791e+08	10.4546	3.35234e-05	117566240	118233273
14	118713755	10.4158	0.000328126	118629002	118731212
14	1.19226e+08	10.3949	5.5032e-06	117068200	121372477
14	1.17679e+08	10.3818	2.73458e-06	113310631	122021325
14	1.2642e+08	10.3096	1.97407e-05	125821591	126999482
14	1.17639e+08	9.83544	4.3967e-06	114940504	120334147
14	1.18141e+08	9.60779	5.33672e-06	115948111	120334147
14	1.19196e+08	9.40926	5.60611e-06	117068200	121302224
14	1.16503e+08	9.37232	1.21214e-05	115536998	117480175
14	1.17759e+08	9.16326	2.32525e-06	112616814	122863385
14	1.16513e+08	9.08083	2.11363e-05	115948111	117068200
14	1.19206e+08	8.86192	5.38774e-06	117012748	121432559
14	8.12171e+07	8.84788	0.000326281	81159504	81242926
14	119155838	8.69829	1.0283e-05	117990467	120314934
14	126269356	8.60536	1.50131e-05	125518501	127068403
14	1.26259e+08	8.59313	3.99575e-05	125989898	126556246
14	1.67634e+07	8.57127	2.77015e-05	16330225	17192009
14	1.18402e+08	8.56425	1.4007e-05	117566240	119245564
14	1.16493e+08	8.51758	6.84461e-06	114766123	118233273
14	1.1794e+08	8.44569	2.81851e-06	113706871	122184860
14	1.18191e+08	8.39895	3.36177e-06	114666786	121744780
14	1.37723e+08	8.36672	1.99795e-05	137161794	138284474
14	1.18704e+08	8.33888	1.81834e-05	118044367	119316017
14	1.18352e+08	8.32024	5.8296e-06	116303565	120398441
14	1.16674e+08	8.26694	8.24676e-06	115243409	118109601
14	1.18412e+08	8.19236	9.65482e-06	117179161	119635895
14	1.67533e+07	8.15202	3.46964e-05	16425042	17058258
14	1.18382e+08	8.10996	2.70168e-05	117990467	118818415
14	117598500	8.07859	7.12909e-06	115948111	119245564
14	1.25576e+08	8.0531	1.47796e-05	124804265	126370779
14	118392240	8.01294	6.77591e-05	118233273	118568222
14	1.16684e+08	7.93378	7.0861e-06	115004783	118370436
14	1.18422e+08	7.87652	6.9327e-06	116723012	120134170
14	125535900	7.83063	2.52484e-05	125062033	126010218
14	1.25566e+08	7.82061	1.95912e-05	124957772	126174030
14	1.18071e+08	7.81634	5.35317e-06	115860008	120288484
14	1.17749e+08	7.75654	2.40618e-06	112783778	122680112
14	8.1207e+07	7.69658	4.20429e-05	80923162	81474579
14	1.17588e+08	7.65714	6.30507e-06	115709556	119484175
14	1.18724e+08	7.56546	2.0456e-05	118200966	119290412
14	1.18342e+08	7.54458	5.22925e-06	116078383	120613546
14	1.37713e+08	7.48345	2.71038e-05	137296634	138108419
14	1.17619e+08	7.45475	3.64627e-05	117311559	117930777
14	117920015	7.43461	1.07399e-05	116809765	119036083
14	119185980	7.35592	6.17508e-06	117285532	121101988
14	1.17689e+08	7.29366	2.62389e-06	113146072	122246249
14	1.16483e+08	7.24938	5.92409e-06	114481141	118389378
14	127856836	7.21314	2.40793e-05	127392281	128336139
14	1.37693e+08	7.13456	0.000169557	137662838	137762048
14	8.12271e+07	7.1047	6.4691e-05	81066024	81368671
14	118362098	7.07358	9.24561e-06	117068200	119635895
14	1.18432e+08	7.03973	6.51597e-06	116602189	120242188
14	1.27837e+08	7.02098	1.90067e-05	127338900	128449961
14	1.16664e+08	6.98375	1.42869e-05	115827360	117480175
14	1.16654e+08	6.97849	4.78597e-05	116447050	116897555
14	1.32398e+08	6.94726	3.42164e-05	132067455	132722617
14	1.19146e+08	6.92816	1.31642e-05	118286604	120048565
14	1.37683e+08	6.89669	4.06597e-05	137399466	137959561
14	1.27847e+08	6.84386	0.000230566	127817828	127875554
14	1.17327e+08	6.83072	6.34086e-06	115472669	119203377
14	1.17609e+08	6.81731	2.08063e-05	117068200	118109601
14	1.16694e+08	6.81266	6.69431e-06	114940504	118389378
14	1.17317e+08	6.74058	6.8634e-06	115609731	119036083
14	6.40457e+06	6.72216	3.32995e-05	6142202	6678747
14	117628642	6.7022	2.35572e-05	117140193	118109601
14	137703231	6.65284	7.65807e-05	137554912	137843431
14	1.19236e+08	6.64002	7.16912e-06	117566240	120881154
14	1.17769e+08	6.60356	2.27828e-06	112568586	123019866
14	1.18131e+08	6.59811	9.02697e-06	116809765	119437975
14	1.12726e+08	6.52323	7.7444e-06	111213338	114232673
14	1.18322e+08	6.49867	4.84009e-06	115860008	120799383
14	1.37171e+08	6.48434	4.7471e-05	136949279	137399466
14	1.17307e+08	6.44641	6.87112e-06	115565516	119036083
14	1.12736e+08	6.44545	7.08922e-06	111061724	114379708
14	1.17297e+08	6.43457	5.95228e-06	115333373	119290412
14	1.19266e+08	6.41034	6.56235e-06	117458222	121033027
14	3.91489e+07	6.4081	1.49546e-05	38391780	39926307
14	1.26229e+08	6.38266	1.25587e-05	125290925	127169182
14	8.1197e+07	6.38022	2.79051e-05	80807646	81595308
14	126239214	6.26121	1.35252e-05	125377610	127125666
14	1.17337e+08	6.24991	6.37032e-06	115472669	119203377
14	1.19166e+08	6.22093	1.07125e-05	118082259	120242188
14	6.41462e+06	6.21822	5.06724e-05	6178890	6641395
14	1.19075e+08	5.99389	7.49255e-06	117480131	120613546
14	1.18442e+08	5.95405	6.42974e-06	116579019	120288484
14	1.37151e+08	5.94185	3.72097e-05	136861106	137461415
14	1.17267e+08	5.89515	6.31096e-06	115367206	119135492
14	1.17578e+08	5.88179	4.4437e-06	114940504	120242188
14	1.19256e+08	5.86416	8.23113e-06	117850804	120697734
14	3.52404e+07	5.83749	4.00178e-05	34964982	35527211
14	3.52304e+07	5.82381	8.98526e-05	35117323	35359965
14	7.17022e+07	5.78033	0.000120912	71651158	71850874
14	1.17347e+08	5.7454	6.91338e-06	115641074	119036083
14	1.16895e+08	5.72755	7.62677e-05	116809765	117030338
14	1.19246e+08	5.72065	0.000224618	119203377	119290412
14	1.26219e+08	5.70923	1.0099e-05	125043415	127405007
14	127826694	5.7019	1.37432e-05	126964451	128691083
14	1.37161e+08	5.69543	0.000378354	137119650	137181763
14	7.16922e+07	5.54813	5.01587e-05	71463045	71927725
14	1.37281e+08	5.54555	1.83205e-05	136643166	137871707
14	1.18121e+08	5.50093	2.24317e-05	117614992	118629002
14	111630379	5.49975	7.71791e-05	111510301	111783845
14	1.32388e+08	5.49739	3.16139e-05	132014263	132749473
14	1.16905e+08	5.47776	2.52607e-05	116447050	117368741
14	1.17257e+08	5.46947	7.315e-06	115641074	118890192
14	1.17197e+08	5.46718	2.9229e-05	116809765	117566240
14	1.2647e+08	5.39756	0.000102753	126370689	126556246
14	1.17207e+08	5.39544	1.9368e-05	116602189	117776923
14	3.91388e+07	5.39389	1.83378e-05	38495048	39783170
14	1.18101e+08	5.37677	2.93586e-05	117704275	118389378
14	117216701	5.37343	1.47105e-05	116447050	117990467
14	1.37271e+08	5.36324	2.93447e-05	136883306	137663893
14	1.19086e+08	5.36277	8.10063e-06	117614992	120556916
14	1.17357e+08	5.35886	8.09174e-06	115884404	118818415
14	1.18312e+08	5.34055	7.43761e-06	116723012	119915312
14	1.37141e+08	5.31772	2.60028e-05	136697340	137581047
14	1.25546e+08	5.29094	7.26249e-05	125405677	125668017
14	1.17177e+08	5.25134	0.000184784	117116566	117238541
14	1.17277e+08	5.2501	6.14182e-06	115333373	119203377
14	1.18091e+08	5.24331	1.68622e-05	117398477	118788216
14	117186559	5.2042	6.78307e-05	117012748	117311559
14	7.17123e+07	5.18728	3.01523e-05	71319934	72072443
14	1.19065e+08	5.17823	7.49789e-06	117480131	120613546
14	1.67433e+07	5.16463	2.33645e-05	16256167	17255531
14	1.17227e+08	5.1437	1.24429e-05	116283444	118109601
14	1.25486e+08	5.08458	1.27432e-05	124555467	126392210
14	6.17348e+06	5.0752	0.000144035	6142202	6252721
14	1.18694e+08	5.06696	1.7437e-05	118044367	119316017
14	1.19116e+08	5.04878	2.49365e-05	118714011	119592189
14	1.16473e+08	5.03956	5.78982e-06	114445491	118525259
14	1.18111e+08	5.03675	0.000206209	118082259	118200966
14	1.26279e+08	5.03501	8.01777e-06	124804265	127738165
14	5.9344e+07	5.02849	0.00440305	59326770	59344148
14	1.32408e+08	5.00145	9.63904e-05	132312168	132531775
14	5.93541e+07	4.9408	3.41837e-05	59049159	59703469
14	1.25556e+08	4.93025	7.14554e-05	125405677	125668017
14	1.25496e+08	4.85919	1.69413e-05	124804265	126174030
14	1.12695e+08	4.84028	1.14901e-05	111655966	113737009
14	1.12816e+08	4.83898	5.20992e-06	110525498	115106090
14	1.26812e+08	4.81987	1.83989e-05	126173990	127434582
14	1.18453e+08	4.81512	6.8366e-06	116723012	120207478
14	1.16554e+08	4.71479	1.57713e-05	115798651	117311559
14	1.16704e+08	4.70994	7.37209e-06	115078636	118286677
14	1.16544e+08	4.69693	1.65601e-05	115827360	117238541
14	6.39452e+06	4.67566	3.04554e-05	6142202	6767731
14	1.12826e+08	4.6348	5.23666e-06	110569045	115106090
14	1.26802e+08	4.62999	1.4243e-05	125989898	127629936
14	125475616	4.56247	1.09886e-05	124397595	126556246
14	1.17166e+08	4.54994	4.18764e-05	116897523	117437628
14	1.25596e+08	4.47147	1.72136e-05	124918388	126286669
14	1.16885e+08	4.47128	1.99697e-05	116303565	117480175
14	1.2649e+08	4.42116	2.62408e-05	126050915	126925456
15	6.1507e+07	25.2379	2.93401e-07	20613499	102382098
15	6.14969e+07	25.2361	2.94317e-07	20756829	102060078
15	6.1517e+07	25.2278	2.92288e-07	20480799	102499394
15	6.14869e+07	25.2229	2.95163e-07	20840512	102060078
15	6.1527e+07	25.2047	2.92851e-07	20580298	102499394
15	6.14769e+07	25.2046	2.95387e-07	20923224	102060078
15	6.1537e+07	25.1779	2.9387e-07	20715484	102350034
15	6.14669e+07	25.1768	2.95753e-07	20923224	102033211
15	6.15471e+07	25.1422	2.92996e-07	20613499	102499394
15	6.14569e+07	25.1379	2.98012e-07	21191116	101695419
15	6.14468e+07	25.0987	2.99205e-07	21359115	101539525
15	6.15571e+07	25.0953	2.92546e-07	20538872	102499394
15	6.14368e+07	25.0528	2.99605e-07	21405803	101468948
15	6.15671e+07	25.0375	2.94014e-07	20756829	102350034
15	6.14268e+07	25.0036	2.99563e-07	21376671	101468948
15	6.15771e+07	24.9684	2.93551e-07	20715484	102433064
15	6.14168e+07	24.9407	2.99646e-07	21376671	101435163
15	6.15872e+07	24.8839	2.9458e-07	20923224	102280477
15	6.14067e+07	24.8715	3.00237e-07	21480425	101338808
15	6.13967e+07	24.7938	3.00379e-07	21480425	101338808
15	6.15972e+07	24.7865	2.95438e-07	20990002	102060078
15	6.13867e+07	24.7128	3.01459e-07	21596355	101157117
15	6.16072e+07	24.6687	2.95199e-07	20990002	102060078
15	6.13767e+07	24.6279	3.02136e-07	21701736	101085902
15	6.13666e+07	24.5375	3.02628e-07	21749984	100995632
15	6.16172e+07	24.5364	2.97118e-07	21282958	101976069
15	6.13566e+07	24.4398	3.03128e-07	21791065	100912139
15	6.16273e+07	24.3892	2.97539e-07	21301019	101949265
15	6.13466e+07	24.3337	3.04144e-07	21921328	100740661
15	6.13366e+07	24.2229	3.04952e-07	22009524	100660378
15	6.16373e+07	24.2206	2.97219e-07	21282958	101976069
15	6.13265e+07	24.1029	3.06114e-07	22132417	100475207
15	6.16473e+07	24.0356	3.04993e-07	22348668	100953581
15	6.13165e+07	23.9748	3.07112e-07	22286258	100385251
15	6.13065e+07	23.8397	3.07963e-07	22348668	100231595
15	6.16573e+07	23.831	3.04609e-07	22286258	100995632
15	6.12965e+07	23.6914	3.08538e-07	22428904	100185350
15	61667346	23.603	3.05493e-07	22428904	100912139
15	6.18879e+07	23.5844	9.46054e-07	49210975	74508926
15	6.12865e+07	23.5463	3.08906e-07	22483496	100107504
15	6.18778e+07	23.5448	9.36869e-07	49080962	74677610
15	6.12764e+07	23.384	3.08736e-07	22428904	100107504
15	6.16774e+07	23.3537	3.09841e-07	22966363	100400516
15	6.12664e+07	23.2126	3.08722e-07	22428904	100107504
15	6.18979e+07	23.2077	9.56622e-07	49363623	74428222
15	6.00435e+07	23.1862	2.1632e-06	54515814	65281533
15	6.18678e+07	23.1114	9.28112e-07	48977232	74727059
15	6.16874e+07	23.0733	3.1154e-07	23190432	100185350
15	6.12564e+07	23.0214	3.09528e-07	22517837	100001988
15	6.17576e+07	22.9871	6.78007e-07	44072621	79442276
15	6.17475e+07	22.9813	6.42535e-07	43071621	80357746
15	6.17676e+07	22.96	6.90086e-07	44382144	79090499
15	6.00536e+07	22.959	2.24086e-06	54715007	65281533
15	6.17375e+07	22.9408	6.01275e-07	41798171	81664652
15	6.17275e+07	22.903	5.77754e-07	40972836	82497025
15	6.17776e+07	22.8701	7.34372e-07	45437143	78098803
15	6.17175e+07	22.8583	5.57228e-07	40244370	83235092
15	6.12464e+07	22.8235	3.10261e-07	22582475	99881627
15	6.17074e+07	22.8233	5.20092e-07	38644078	84766070
15	6.16974e+07	22.7911	5.04425e-07	37924050	85469072
15	6.00335e+07	22.7373	2.16461e-06	54515814	65281533
15	6.17876e+07	22.6645	7.72736e-07	46268066	77295624
15	6.12363e+07	22.6198	3.11424e-07	22708363	99720019
15	6.12263e+07	22.3956	3.11819e-07	22789066	99619740
15	6.17977e+07	22.2879	7.93566e-07	46688172	76879924
15	6.18578e+07	22.1745	9.1305e-07	48747027	74939288
15	6.12163e+07	22.1478	3.11474e-07	22698913	99720019
15	6.19079e+07	22.1435	9.73284e-07	49584537	74235458
15	6.00636e+07	22.0629	2.39134e-06	55051640	64909992
15	6.12063e+07	21.883	3.15052e-07	23121914	99278917
15	6.1938e+07	21.6571	1.02392e-06	50242343	73639797
15	6.11962e+07	21.6129	3.17098e-07	23356083	98974220
15	6.18077e+07	21.5493	8.24195e-07	47293153	76332221
15	6.00235e+07	21.3396	2.15502e-06	54486803	65281533
15	6.11862e+07	21.3178	3.20653e-07	23790295	98605123
15	6.1928e+07	21.1942	1.02281e-06	50217062	73639797
15	6.11762e+07	20.9947	3.2267e-07	23998970	98361547
15	6.1948e+07	20.9686	1.04101e-06	50436142	72548467
15	6.11662e+07	20.6418	3.23385e-07	24063958	98267432
15	6.02941e+07	20.3517	1.75271e-06	53448843	67120392
15	6.00736e+07	20.3148	2.65233e-06	55720026	64525238
15	6.03042e+07	20.2609	1.72386e-06	53421299	67152872
15	6.11561e+07	20.2583	3.29536e-07	24749752	97500773
15	6.02841e+07	20.2009	1.78691e-06	53576819	66967796
15	6.18478e+07	20.1749	9.11376e-07	48701287	74939288
15	6.07352e+07	19.9449	5.06623e-07	37066006	84416481
15	6.18177e+07	19.9417	8.62281e-07	47936797	75728309
15	6.07452e+07	19.9414	5.04863e-07	36996263	84495107
15	6.07251e+07	19.9344	5.16491e-07	37515439	83957186
15	6.07552e+07	19.9292	5.04378e-07	36996263	84541380
15	6.07151e+07	19.915	5.179e-07	37573781	83865510
15	6.07652e+07	19.9113	5.00428e-07	36799318	84718456
15	6.03142e+07	19.9014	1.73164e-06	53421299	67152872
15	6.07051e+07	19.8889	5.19103e-07	37598336	83757196
15	6.07753e+07	19.8769	4.85719e-07	36143787	85469072
15	6.06951e+07	19.8632	5.44315e-07	38673059	82740708
15	5.99634e+07	19.8601	1.871e-06	53561269	66309563
15	6.11461e+07	19.8428	3.3119e-07	24917067	97374525
15	6.0685e+07	19.8312	5.48222e-07	38821514	82549106
15	6.07853e+07	19.8271	5.12338e-07	37363910	84189682
15	6.0675e+07	19.7907	5.55224e-07	39069690	82249643
15	6.02741e+07	19.7737	1.78825e-06	53576819	66967796
15	6.07953e+07	19.7625	4.81388e-07	35884556	85705884
15	6.0665e+07	19.748	5.62598e-07	39359537	81975120
15	6.0655e+07	19.7002	5.63926e-07	39384140	81898002
15	6.08053e+07	19.6801	4.83227e-07	35973669	85635390
15	6.0645e+07	19.6409	5.64895e-07	39419245	81844409
15	6.08154e+07	19.5807	4.83324e-07	36054835	85635390
15	6.06349e+07	19.577	5.95356e-07	40483958	80787056
15	5.99734e+07	19.5384	1.96517e-06	53879523	65951131
15	6.06249e+07	19.5221	5.93932e-07	40425019	80814147
15	6.08254e+07	19.4589	5.07122e-07	37190598	84468947
15	6.06149e+07	19.4543	5.95218e-07	40469221	80729563
15	6.11361e+07	19.3862	3.35952e-07	25447521	96850181
15	6.06049e+07	19.3817	6.06784e-07	40853421	80357746
15	6.08354e+07	19.3166	5.06845e-07	37190598	84495107
15	6.05948e+07	19.302	6.29404e-07	41572938	79658704
15	6.03242e+07	19.2405	1.72132e-06	53421299	67152872
15	6.05848e+07	19.2248	6.42796e-07	41920528	79244063
15	5.99533e+07	19.2048	1.82707e-06	53421299	66309563
15	6.08454e+07	19.1433	5.07303e-07	37224333	84495107
15	6.05748e+07	19.1376	6.49431e-07	42115311	79039801
15	6.02641e+07	19.044	1.85245e-06	53803107	66309563
15	6.05648e+07	19.0324	6.60537e-07	42482603	78680386
15	5.9813e+07	18.9817	9.87725e-07	47673110	71612973
15	5.9823e+07	18.9709	9.83647e-07	47641764	71612973
15	6.08554e+07	18.9321	5.0718e-07	37224333	84495107
15	6.05547e+07	18.9315	6.91218e-07	43236574	77899683
15	5.9803e+07	18.9051	9.80865e-07	47599776	71612973
15	6.11261e+07	18.8731	3.37082e-07	25545309	96708949
15	5.98331e+07	18.8454	1.00067e-06	47861174	71612973
15	6.05447e+07	18.824	7.12979e-07	43738287	77370542
15	5.9793e+07	18.7503	9.67815e-07	47463237	71612973
15	6.1958e+07	18.728	1.06558e-06	50720507	72548467
15	6.05347e+07	18.7096	7.55015e-07	44687066	76415609
15	6.08655e+07	18.6851	5.39434e-07	38644078	83070392
15	6.05247e+07	18.5972	7.71874e-07	44987062	75998975
15	5.98431e+07	18.5744	1.02969e-06	48246551	70887818
15	5.97829e+07	18.5335	9.60181e-07	47293153	71612973
15	6.05146e+07	18.5005	8.62192e-07	46655200	74428222
15	6.05046e+07	18.423	9.39606e-07	47735758	72548467
15	6.08755e+07	18.4027	5.37755e-07	38594172	83145987
15	6.04946e+07	18.342	9.73274e-07	48165162	72548467
15	6.11161e+07	18.2904	3.38325e-07	25668900	96564478
15	5.97729e+07	18.2588	9.55015e-07	47234731	71612973
15	6.04846e+07	18.2504	1.03367e-06	48883584	71612973
15	6.03342e+07	18.2017	1.73911e-06	53448843	67152872
15	6.04746e+07	18.1262	1.11779e-06	49785358	70887818
15	5.98531e+07	18.1168	1.03726e-06	48381664	70887818
15	6.08855e+07	18.0727	5.48792e-07	39040709	82740708
15	6.04645e+07	17.975	1.19886e-06	50463120	70373458
15	5.97629e+07	17.9285	9.52746e-07	47207610	71612973
15	6.0254e+07	17.9252	1.97437e-06	54199644	66309563
15	6.00135e+07	17.7905	2.16725e-06	54486803	65281533
15	6.04545e+07	17.7701	1.29406e-06	51205165	69678901
15	6.08955e+07	17.678	5.47467e-07	39001150	82798084
15	6.1106e+07	17.6265	3.40092e-07	25855487	96308500
15	6.19981e+07	17.62	1.09715e-06	51074884	72548467
15	5.99433e+07	17.6188	1.8411e-06	53448843	66309563
15	5.97529e+07	17.5419	9.58978e-07	47293153	71612973
15	6.04445e+07	17.4831	1.36779e-06	51674468	68958741
15	5.98631e+07	17.3689	1.06602e-06	48620244	70887818
15	5.99834e+07	17.2677	2.05432e-06	54169397	65770998
15	6.09056e+07	17.2223	5.85136e-07	40425019	81379327
15	6.00836e+07	17.1409	3.24455e-06	56388272	63420776
15	6.19179e+07	17.1078	1.00247e-06	50048199	73639797
15	5.97428e+07	17.1045	9.55775e-07	47207610	71612973
15	6.1968e+07	17.0888	1.0758e-06	50815810	72548467
15	6.04345e+07	17.0446	1.4664e-06	52277032	68343986
15	6.19881e+07	16.9008	1.08975e-06	50980889	72548467
15	6.1096e+07	16.8515	3.40383e-07	25855487	96308500
15	6.18377e+07	16.7982	8.92825e-07	48416892	75207976
15	6.09156e+07	16.662	6.12966e-07	41364842	80475743
15	5.97328e+07	16.6046	9.57472e-07	47207610	71612973
15	6.03442e+07	16.6031	1.79154e-06	53676859	66967796
15	6.19781e+07	16.4216	1.08632e-06	50940764	72548467
15	6.20482e+07	16.4015	1.06328e-06	50780353	72548467
15	6.04244e+07	16.3498	1.54152e-06	52656036	68010277
15	6.20081e+07	16.2949	1.09479e-06	51074884	72548467
15	6.20583e+07	16.2469	1.04393e-06	50589627	72548467
15	6.0244e+07	16.2246	2.10067e-06	54572999	65951131
15	5.98731e+07	16.1972	1.11115e-06	49080962	70566912
15	5.97228e+07	16.0214	9.57338e-07	47207610	71612973
15	1.38958e+08	15.9953	0.000237608	138908458	139011003
15	6.09256e+07	15.9898	6.31422e-07	41961545	79901885
15	6.1086e+07	15.9469	3.41686e-07	25980712	96185548
[truncated: 503 more rows]
