# Supplementary material for: Identification of Selection Signatures and Loci Associated with Important Economic Traits in Yunan Black and Huainan Pigs
Source: Genes (Basel). 2023 Mar 5;14(3):655. doi: 10.3390/genes14030655 (PMC10048629; doi:10.3390/genes14030655)
Supplement: Supplementary file 1 [file genes-14-00655-s001.zip › supplementary figures and tables/Table S2 HN.CLR.top1%.xlsx]

## Sheet: Sheet1
HN CLR top1% candidate regions
Chrom	Position	CLR	Alpha	StartPos	EndPos
1	3.61729e+06	9.52221	2.45143e-05	3131668	4060493
1	3.60728e+06	9.20687	5.45804e-05	3401991	3806331
1	1.23705e+08	9.14114	2.21694e-05	123197278	124243539
1	3.59727e+06	9.11061	0.000130157	3511200	3655562
1	2.38087e+08	8.98081	7.16861e-06	236433079	239740155
1	3.6273e+06	8.8152	1.80779e-05	2974238	4263702
1	2.38097e+08	8.75436	6.97538e-06	236407594	239786669
1	1.23695e+08	8.71387	2.74389e-05	123296539	124126051
1	2.24703e+08	8.62147	7.087e-06	223023879	226384284
1	2.38047e+08	8.4896	7.03161e-06	236353332	239740155
1	2.24693e+08	8.465	7.39657e-06	223089738	226298504
1	1.23715e+08	8.39811	1.49215e-05	122947641	124474251
1	2.08296e+08	8.30136	0.000119045	208195260	208387610
1	2.24683e+08	7.84902	8.25554e-06	223248757	226125481
1	2.38057e+08	7.72642	8.45736e-06	236642081	239464673
1	2.24713e+08	7.60091	7.16638e-06	223048136	226384284
1	2.38107e+08	7.48599	7.6764e-06	236554494	239653414
1	3.58726e+06	7.42959	4.49818e-05	3330870	3806331
1	2.32171e+08	7.37366	2.43531e-05	231706299	232643616
1	2.38037e+08	7.29662	7.62267e-06	236477125	239592314
1	3.01256e+07	7.0917	0.000115716	30059240	30193313
1	2.08286e+08	7.03234	2.42287e-05	207836073	208756533
1	2.38077e+08	7.00444	9.26276e-06	236787685	239361319
1	2.70872e+08	6.99361	2.01121e-05	270293654	271454315
1	2.24673e+08	6.94497	9.73969e-06	223442927	225901638
1	2.38788e+08	6.82113	1.1633e-05	237820145	239786669
1	1.02973e+08	6.74934	1.60811e-05	102235838	103706983
1	2.70112e+08	6.73487	8.29002e-05	269973877	270253978
1	2.38808e+08	6.73222	1.47657e-05	238012934	239618624
1	2.38798e+08	6.71169	1.31838e-05	237906839	239685837
1	1.02983e+08	6.65753	1.95404e-05	102392012	103578259
1	2.24763e+08	6.53771	6.03731e-06	222812801	226737523
1	4.82849e+07	6.46079	1.85558e-05	47662814	48927109
1	2.32161e+08	6.40194	1.97577e-05	231575965	232767522
1	1.43937e+08	6.3458	8.13303e-06	142464763	145409888
1	7.87875e+07	6.34501	1.07832e-05	77690234	79891645
1	2.5888e+08	6.31191	3.45571e-05	258538557	259220184
1	1.23725e+08	6.28011	1.49784e-05	122947641	124523425
1	3.63731e+06	6.24954	1.74382e-05	2974238	4318201
1	2.5887e+08	6.22611	1.62481e-05	258138796	259593846
1	1.06537e+08	6.21664	1.37163e-05	105696297	107405321
1	2.70862e+08	6.20968	9.63433e-05	270791619	270977176
1	1.06547e+08	6.20323	1.20129e-05	105583514	107509865
1	2.62463e+08	6.19311	4.19964e-05	262206216	262547538
1	2.32191e+08	6.17275	2.01829e-05	231609595	232767522
1	4.82649e+07	6.14804	2.56889e-05	47873915	48729339
1	4.82749e+07	6.11226	0.000354926	48274444	48340707
1	7.87775e+07	6.05526	1.05454e-05	77653185	79900432
1	2.62453e+08	6.04243	7.75535e-05	262307863	262547538
1	2.09086e+08	6.01428	1.42128e-05	208251916	209920470
1	1.52977e+08	5.99759	2.73329e-05	152547546	153361584
1	1.43887e+08	5.97654	1.00333e-05	142765766	145033267
1	1.06527e+08	5.94642	0.000395875	106497112	106556766
1	4.81147e+07	5.89327	3.36312e-05	47786741	48402659
1	7.87975e+07	5.87958	1.32973e-05	77934137	79682258
1	1.43927e+08	5.8197	8.51602e-06	142539375	145314422
1	7.87374e+07	5.79707	8.16582e-06	77279156	80196723
1	3.01156e+07	5.7838	3.54419e-05	29780168	30428195
1	6.77357e+07	5.75791	0.000100082	67657958	67846966
1	2.24663e+08	5.73864	1.25352e-05	223735484	225611843
1	2.4045e+08	5.72573	0.000154032	240409584	240519452
1	1.52987e+08	5.70753	2.70546e-05	152547546	153416411
1	9.71771e+07	5.70008	5.50736e-06	95003521	99326375
1	2.24743e+08	5.6448	6.51023e-06	222934962	226565478
1	2.47187e+08	5.62111	1.66684e-05	246475351	247884750
1	4.82949e+07	5.60899	1.41796e-05	47489349	49095432
1	2.47207e+08	5.55657	1.49971e-05	246441782	248001350
1	2.09116e+08	5.5453	1.0057e-05	207944877	210284641
1	9.71671e+07	5.53042	5.98843e-06	95206860	99160858
1	7.87274e+07	5.51092	8.07175e-06	77279156	80196723
1	2.5886e+08	5.47439	1.24869e-05	257911287	259806504
1	2.66998e+08	5.42925	2.60604e-05	266594406	267412771
1	1.23685e+08	5.42141	2.45125e-05	123197278	124126051
1	2.38748e+08	5.38657	1.13239e-05	237697059	239786669
1	2.09096e+08	5.38426	1.25109e-05	208154670	210016009
1	1.53047e+08	5.35476	1.42204e-05	152314613	153870474
1	2.4046e+08	5.3472	2.74103e-05	240042963	240889777
1	1.74019e+08	5.34711	5.24398e-05	173827322	174231422
1	1.10722e+08	5.33317	1.8311e-05	110086439	111376789
1	1.02963e+08	5.33253	1.44268e-05	102163956	103706983
1	1.4677e+08	5.33014	5.41029e-05	146550457	146979518
1	1.53057e+08	5.27187	1.42964e-05	152314613	153870474
1	2.09126e+08	5.26445	9.66514e-06	207944877	210343337
1	7.78665e+07	5.25796	0.000102313	77756323	77934137
1	2.66988e+08	5.25294	3.54476e-05	266660263	267307548
1	2.08306e+08	5.24488	5.5322e-05	208101147	208485209
1	1.52967e+08	5.24445	2.18005e-05	152427881	153487780
1	7.78565e+07	5.24024	7.07695e-05	77690234	78010788
1	2.70852e+08	5.2331	3.22896e-05	270492246	271214905
1	2.38818e+08	5.21116	1.74763e-05	238150272	239483930
1	5.30909e+06	5.2024	5.93009e-05	5122898	5474305
1	2.5031e+08	5.19231	4.2465e-05	250034482	250582563
1	1.4696e+08	5.18004	0.000137677	146891808	147036275
1	2.47197e+08	5.15684	1.77726e-05	246547895	247799174
1	2.38758e+08	5.13497	1.13638e-05	237713459	239786669
1	1.81667e+08	5.13299	7.99816e-05	181518359	181816281
1	2.70882e+08	5.12707	1.81863e-05	270235977	271503072
1	2.62273e+08	5.10636	3.69343e-05	262014593	262547538
1	7.87474e+07	5.0828	9.46189e-06	77496875	79999307
1	1.43947e+08	5.07113	8.41227e-06	142539375	145314422
1	1.43276e+08	5.06179	1.4713e-05	142464763	144077076
1	2.24773e+08	5.05398	6.00748e-06	222812801	226737523
1	5.94869e+07	5.04916	2.36664e-05	58984969	59974786
1	6.78558e+07	5.02771	3.64031e-05	67657958	68119613
1	1.4645e+08	5.01743	8.66291e-06	145088485	147805959
1	4.81248e+07	5.01301	0.000431841	48097485	48142643
1	2.51712e+08	5.01034	6.03862e-05	251513406	251855688
1	6.14089e+07	5.00689	7.49878e-06	59822779	62970258
1	1.43266e+08	5.001	1.33021e-05	142410023	144101272
1	1.4676e+08	4.99801	7.74008e-05	146623977	146912909
1	5.95069e+07	4.99568	4.83305e-05	59259613	59734888
1	1.4675e+08	4.98356	2.41017e-05	146300414	147181355
1	1.98035e+08	4.977	0.000222138	198002586	198062042
1	5.29908e+06	4.97358	6.15322e-05	5122898	5474305
1	1.4674e+08	4.96547	1.48446e-05	145933753	147546645
1	1.53037e+08	4.95739	1.56559e-05	152314613	153749557
1	1.81677e+08	4.94386	5.70095e-05	181495242	181856853
1	7.88175e+07	4.94312	1.49572e-05	78076770	79579020
1	1.02993e+08	4.93756	1.83721e-05	102361125	103600392
1	2.09076e+08	4.91486	8.24544e-05	208958057	209216002
1	1.10712e+08	4.89796	1.78133e-05	110059914	111376789
1	5.98973e+07	4.88129	0.000123337	59822779	59974786
1	1.4646e+08	4.88069	9.36395e-06	145187727	147729002
1	2.5885e+08	4.85703	1.3722e-05	257989865	259694188
1	4.25388e+07	4.84863	2.24562e-05	42011360	43047703
1	2.47177e+08	4.80476	1.84582e-05	246547895	247799174
1	1.43897e+08	4.79455	1.05356e-05	142765766	145033267
1	7.88075e+07	4.78542	1.58765e-05	78076770	79536469
1	6.78658e+07	4.7734	3.13652e-05	67657958	68119613
1	2.32181e+08	4.77207	7.03861e-05	232073474	232300477
1	1.53137e+08	4.74854	1.37967e-05	152314613	153990697
1	1.4673e+08	4.73309	1.10825e-05	145674820	147805959
1	1.43867e+08	4.72444	1.50452e-05	143103470	144649292
1	1.52997e+08	4.70686	2.27388e-05	152487620	153522046
1	4.8305e+07	4.7002	1.24828e-05	47352573	49232529
1	2.09066e+08	4.69806	2.10131e-05	208532877	209631946
1	2.32151e+08	4.67368	1.75721e-05	231493922	232832880
1	2.38027e+08	4.67313	1.17826e-05	237051069	239043375
1	5.95269e+07	4.65703	1.86404e-05	58898317	60157684
1	4.81348e+07	4.65406	4.65831e-05	47883395	48365959
1	2.24563e+08	4.63957	1.48933e-05	223764706	225281900
1	5.98873e+07	4.6347	1.66118e-05	59181456	60593283
1	4.88756e+07	4.63298	1.59565e-05	48124083	49577796
1	6.13789e+07	4.63039	1.34837e-05	60533176	62267044
1	6.14189e+07	4.62779	7.62869e-06	59847504	62970258
1	2.5884e+08	4.62324	1.55606e-05	258087376	259593846
1	4.32805e+06	4.61176	0.000151803	4263670	4372118
1	5.95169e+07	4.60625	4.86823e-05	59277017	59734888
1	2.51722e+08	4.60176	0.000389475	251697060	251767576
1	5.84658e+07	4.58131	1.76296e-05	57804222	59129688
1	6.67054e+06	4.57747	4.9975e-05	6485032	6874507
1	6.13989e+07	4.57657	8.68791e-06	60023179	62775389
1	9.69769e+07	4.54858	1.34239e-05	96105314	97861897
1	2.54285e+08	4.53515	8.42751e-05	254150538	254412118
1	2.36205e+08	4.52589	6.90045e-06	234514892	237935820
1	1.4672e+08	4.51912	9.70701e-06	145509508	147931044
1	7.78465e+07	4.51281	2.8352e-05	77469062	78257337
1	6.68055e+06	4.50348	9.82206e-05	6561730	6785957
1	1.53127e+08	4.50246	3.41713e-05	152795437	153452400
1	2.70832e+08	4.50009	1.73071e-05	270144518	271503072
1	1.10742e+08	4.48668	3.85004e-05	110432434	111025121
1	4.25288e+07	4.48517	4.22513e-05	42289682	42809347
1	9.71571e+07	4.48515	7.20021e-06	95509617	98763828
1	6.13689e+07	4.46847	1.49632e-05	60570768	62068580
1	5.99073e+07	4.45662	2.64068e-05	59456401	60341797
1	2.36195e+08	4.43874	6.6232e-06	234392232	237981024
1	6.45723e+07	4.43567	2.18236e-05	64135155	65105190
1	7.78765e+07	4.41213	3.65756e-05	77573653	78187625
1	2.5883e+08	4.40998	2.07042e-05	258265985	259389343
1	8.66659e+07	4.40082	2.07784e-05	86124937	87192527
1	1.4647e+08	4.37396	1.06443e-05	145385879	147584018
1	4.88355e+07	4.37167	1.19366e-05	47873915	49824027
1	6.77257e+07	4.36407	2.89988e-05	67317872	68119613
1	6.45423e+07	4.36252	1.96075e-05	63939103	65137917
1	9.71871e+07	4.35464	5.77346e-06	95142099	99262966
1	2.24653e+08	4.34353	1.97423e-05	224062319	225231968
1	6.77457e+07	4.33967	5.10733e-05	67657958	67961394
1	2.38067e+08	4.30854	0.000134347	237981024	238150272
1	7.87174e+07	4.30087	9.47082e-06	77469062	79966051
1	1.4637e+08	4.28087	9.18916e-06	145088485	147654193
1	4.25588e+07	4.27947	1.36215e-05	41706122	43392392
1	5.88862e+07	4.27508	2.37761e-05	58391183	59376660
1	4.33806e+06	4.25068	2.97077e-05	3972461	4725313
1	2.93848e+07	4.23692	5.08826e-05	29167335	29605058
1	1.53117e+08	4.22439	3.1177e-05	152759481	153487780
1	6.69057e+06	4.22372	2.74978e-05	6301570	7106785
1	9.10906e+07	4.22057	1.16056e-05	90080984	92113253
1	2.39599e+08	4.21616	4.09105e-05	239306760	239882557
1	3.16372e+07	4.21437	0.000408587	31607831	31665939
1	2.70942e+08	4.2057	7.6024e-05	270791619	271077347
1	2.5032e+08	4.20011	2.95798e-05	249932146	250682052
1	1.51976e+08	4.19388	1.86279e-05	151348145	152599726
1	2.36346e+08	4.19249	5.74088e-05	236150819	236554509
1	2.24733e+08	4.18464	7.21048e-06	223089738	226384284
1	2.08276e+08	4.17383	2.38983e-05	207785805	208756533
1	1.74009e+08	4.16658	2.11658e-05	173576059	174554163
1	1.43877e+08	4.16107	1.46516e-05	143066363	144675570
1	8.66959e+07	4.15526	2.11429e-05	86144770	87248682
1	2.36215e+08	4.14471	7.47801e-06	234616232	237756066
1	6.45823e+07	4.13558	2.01678e-05	64021206	65137917
1	1.43857e+08	4.13546	1.66637e-05	143136892	144574128
1	4.25188e+07	4.12096	5.50228e-05	42376203	42711512
1	1.98045e+08	4.1113	2.4267e-05	197583861	198534388
1	2.29038e+08	4.10963	0.000129409	228949370	229120500
1	1.98025e+08	4.10936	2.91861e-05	197626527	198399455
1	2.58819e+08	4.10075	2.1692e-05	258293762	259362911
1	8.66759e+07	4.099	3.0181e-05	86283098	87053549
1	2.62473e+08	4.0941	2.62565e-05	262019790	262895501
1	1.43977e+08	4.08257	1.10527e-05	142939250	145033267
1	2.36366e+08	4.08188	3.67238e-05	236049745	236675679
1	2.70822e+08	4.05929	1.2155e-05	269869811	271800760
1	2.09137e+08	4.03582	1.40176e-05	208297347	209979610
1	8.65057e+07	4.02519	1.43319e-05	85698753	87319191
1	2.3131e+08	3.99742	0.000272517	231288387	231311926
1	2.70952e+08	3.99644	7.04318e-05	270791619	271103556
1	7.50034e+07	3.99318	3.66684e-05	74697399	75313693
1	9.70169e+07	3.99217	4.24041e-05	96853933	97295659
1	1.10702e+08	3.98688	1.84085e-05	110059914	111352036
1	2.09106e+08	3.98266	1.1632e-05	208101147	210114792
1	3.84745e+07	3.96957	7.90288e-05	38329077	38569908
1	3.84645e+07	3.95216	5.67074e-05	38269232	38665168
1	9.51649e+07	3.94995	1.68018e-05	94469927	95835049
1	2.70122e+08	3.94881	3.9983e-05	269869811	270389438
1	1.53147e+08	3.94827	1.11279e-05	152076405	154218665
1	1.4638e+08	3.94625	9.24916e-06	145088485	147654193
1	8.09097e+07	3.94081	1.57504e-05	80196723	81645707
1	2.93547e+07	3.93682	3.01075e-05	28969318	29749136
1	2.32201e+08	3.93082	2.88595e-05	231807685	232587945
1	1.08209e+08	3.92237	0.000130428	108127702	108291821
1	4.25088e+07	3.91713	2.43137e-05	42025545	42952064
1	7.49734e+07	3.90993	1.71838e-05	74301970	75646206
1	1.52046e+08	3.90883	2.26191e-05	151552762	152571052
1	2.38738e+08	3.90726	1.42767e-05	237906839	239567920
1	2.42152e+08	3.90679	4.06904e-05	241894535	242434335
1	2.3133e+08	3.90674	2.6247e-05	230922718	231775560
1	1.10401e+08	3.89901	0.000115375	110299679	110466460
1	8.08997e+07	3.899	2.10417e-05	80347858	81450583
1	1.51986e+08	3.89683	2.01983e-05	151463073	152571052
1	2.39589e+08	3.89612	9.71122e-05	239483891	239685837
1	5.89163e+07	3.87015	2.5271e-05	58456230	59376660
1	2.38608e+08	3.86872	1.71867e-05	237935820	239275248
1	1.4636e+08	3.86263	9.81576e-06	145159796	147569477
1	1.52016e+08	3.85985	2.37736e-05	151513138	152487620
1	4.25488e+07	3.85746	2.10392e-05	42011360	43092118
1	2.51732e+08	3.85284	5.08605e-05	251513406	251928119
1	1.10732e+08	3.8507	2.72255e-05	110299679	111100391
1	2.80834e+07	3.84969	1.71321e-05	27461713	28772718
1	1.12974e+08	3.84027	1.57884e-05	112257631	113661263
1	1.4648e+08	3.83705	1.34099e-05	145586923	147361916
1	5.84758e+07	3.83334	2.8544e-05	58082783	58859805
1	2.3132e+08	3.82478	5.80677e-05	231143011	231493926
1	8.67059e+07	3.82168	1.79122e-05	86124937	87368707
1	7.84471e+07	3.8215	2.59816e-05	78010707	78895567
1	2.38828e+08	3.82138	3.11362e-05	238448981	239209513
1	2.17266e+07	3.81765	2.52814e-05	21296499	22157999
1	2.51742e+08	3.81238	2.46777e-05	251266613	252203598
1	1.12984e+08	3.80522	1.23549e-05	112024988	113944731
1	8.09197e+07	3.79502	1.35093e-05	80062746	81790755
1	1.81707e+08	3.79494	2.8289e-05	181300699	182119420
1	6.78758e+07	3.7937	1.56123e-05	67133402	68635684
1	8.65157e+07	3.7896	1.93221e-05	85901113	87080599
1	7.179e+07	3.78727	2.81812e-05	71399435	72164174
1	2.36587e+07	3.78341	2.74989e-05	23246412	24088339
1	6.1429e+07	3.76548	8.09528e-06	59974713	62901513
1	1.4671e+08	3.76176	9.92533e-06	145509508	147895480
1	2.38127e+08	3.76056	1.10307e-05	237051069	239209513
1	2.30119e+08	3.74853	3.14615e-05	229764722	230487776
1	1.02953e+08	3.73837	1.45578e-05	102163956	103706983
1	2.81034e+07	3.72923	1.5844e-05	27346119	28855290
1	7.88275e+07	3.72706	1.72392e-05	78182329	79492883
1	5.96671e+07	3.72661	0.000141249	59637715	59734888
1	7.88184e+06	3.7257	1.74033e-05	7203278	8557499
1	2.36356e+08	3.70987	0.000203614	236324858	236407594
1	2.80734e+07	3.70924	2.07932e-05	27575560	28642737
1	2.30389e+08	3.70861	3.64824e-05	230062275	230700733
1	4.75542e+07	3.70718	2.22923e-05	47023625	48070346
1	5.98773e+07	3.69987	1.49853e-05	59129587	60649392
1	1.10762e+08	3.69253	3.95635e-05	110466381	111054715
1	7.78365e+07	3.69231	1.85806e-05	77203186	78481905
1	4.34807e+06	3.69025	2.00102e-05	3756343	4916777
1	4.29801e+06	3.68519	1.97537e-05	3703366	4905246
1	7.87674e+07	3.68313	1.19766e-05	77787859	79754434
1	4.75441e+07	3.68252	0.000255266	47543150	47590610
1	2.5889e+08	3.6803	1.89746e-05	258265985	259508851
1	2.57018e+08	3.67923	0.000169829	256953536	257081479
1	5.92767e+07	3.67869	0.000644488	59259613	59277054
1	5.84458e+07	3.67777	1.34231e-05	57623734	59277054
1	1.07098e+08	3.67747	0.000151652	107065939	107164770
1	2.69951e+08	3.67511	3.63739e-05	269626025	270253978
1	2.4043e+08	3.67324	2.4806e-05	239982141	240889777
1	1.43286e+08	3.6696	2.36407e-05	142783287	143764947
1	6.3381e+07	3.65455	2.47844e-05	62901414	63840624
1	9.69869e+07	3.65176	1.65416e-05	96279592	97691396
1	4.75642e+07	3.65088	1.59695e-05	46828830	48274477
1	2.93447e+07	3.64324	2.15821e-05	28843174	29878583
1	2.36687e+07	3.64268	2.7034e-05	23246412	24088339
1	8.09298e+07	3.63286	1.15446e-05	79891614	81935147
1	9.69669e+07	3.62465	1.58396e-05	96237644	97691396
1	1.12994e+08	3.61326	1.06734e-05	111910585	114068060
1	4.88455e+07	3.61195	1.23379e-05	47873915	49811836
1	2.81134e+07	3.61049	1.54822e-05	27346119	28855290
1	2.93748e+07	3.60922	0.000315091	29373111	29377640
1	9.51249e+07	3.60834	1.32002e-05	94227042	96000388
1	5.96771e+07	3.60737	3.26352e-05	59354584	60023179
1	6.3371e+07	3.60665	2.54978e-05	62901414	63840624
1	2.36225e+08	3.60493	8.67292e-06	234844565	237602580
1	2.93648e+07	3.60195	6.16334e-05	29192857	29552581
1	6.45323e+07	3.60018	1.80421e-05	63882372	65137917
1	4.75341e+07	3.59555	2.64891e-05	47127284	47953941
1	2.4042e+08	3.58025	2.00059e-05	239845537	241017202
1	6.49227e+07	3.57944	1.79767e-05	64256158	65583436
1	5.88762e+07	3.57088	2.21496e-05	58342111	59396661
1	2.17066e+07	3.5695	1.85133e-05	21100133	22333551
1	2.42762e+08	3.5616	7.99414e-05	242665203	242892788
1	2.71523e+08	3.54659	2.73341e-05	271103556	271952224
1	1.81727e+08	3.54318	2.06945e-05	181150326	182281526
1	1.52957e+08	3.53328	2.75687e-05	152528500	153361584
1	5.94769e+07	3.52662	2.64654e-05	59033305	59899006
1	2.36185e+08	3.51787	6.83825e-06	234456112	237935820
1	5.89263e+07	3.51382	1.93577e-05	58316993	59512640
1	2.38618e+08	3.51051	1.68165e-05	237906839	239328016
1	1.43296e+08	3.50354	1.99181e-05	142765766	143873304
1	1.43236e+08	3.5003	1.65296e-05	142539375	143962006
1	4.8315e+07	3.49804	1.22876e-05	47352573	49285729
1	1.8446e+08	3.49654	1.76821e-05	183797759	185131280
1	7.18e+07	3.49427	2.03251e-05	71275490	72385699
1	6.70058e+06	3.49271	2.0208e-05	6134224	7266663
1	4.88255e+07	3.48302	1.38165e-05	47989072	49684055
1	5.84958e+07	3.48263	5.75045e-05	58316993	58675823
1	9.10806e+07	3.47789	1.59311e-05	90335807	91703180
1	8.66859e+07	3.4776	0.000131556	86639234	86750005
1	7.56441e+07	3.47217	0.000132315	75601221	75694199
1	2.51702e+08	3.46909	4.37562e-05	251513406	251928119
1	1.4644e+08	3.46838	9.67703e-06	145211136	147654193
1	2.39549e+08	3.467	2.11278e-05	238995885	240108522
1	1.44007e+08	3.46679	1.39388e-05	143157004	144828763
1	1.04044e+08	3.46493	1.62772e-05	103335233	104759644
1	2.57568e+08	3.46361	4.47894e-05	257304379	257814625
1	2.09157e+08	3.4612	1.61689e-05	208448633	209845821
1	1.04014e+08	3.45185	1.68696e-05	103335233	104712860
1	2.38898e+08	3.45056	2.45296e-05	238433024	239361319
1	5.97872e+07	3.44539	6.40002e-06	57913077	61628752
1	6.49327e+07	3.43832	1.73467e-05	64256158	65622068
1	8.09398e+07	3.42351	1.08214e-05	79856628	82048058
1	2.42142e+08	3.41954	0.00147345	242141396	242168994
1	1.12944e+08	3.41754	2.87965e-05	112540837	113315401
1	2.93948e+07	3.41545	3.38688e-05	29042621	29683438
1	2.01149e+07	3.40924	0.000115696	20018166	20188790
1	9.51149e+07	3.40501	1.25183e-05	94189290	96041732
1	9.70269e+07	3.4032	0.00246574	97000528	97027168
2	1.04302e+08	8.5298	1.4012e-05	103467930	105140703
2	1.04313e+08	8.40821	0.000127068	104238465	104390414
2	1.04323e+08	8.37975	1.24136e-05	103367105	105249670
2	1.74992e+07	8.34639	1.12757e-05	16449682	18535588
2	1.7469e+07	8.12953	1.26856e-05	16539198	18334397
2	8.43491e+07	7.99147	0.00109889	84348806	84381466
2	1.7479e+07	7.95658	2.53267e-05	17047385	17940574
2	1.04333e+08	7.9057	8.60023e-06	102971051	105682098
2	1.22707e+08	7.8961	5.31602e-05	122501613	122902235
2	1.74891e+07	7.66209	2.93376e-05	17100308	17878651
2	1.04292e+08	7.63157	1.1273e-05	103237247	105316149
2	3.40909e+06	7.58328	2.25709e-05	2903802	3921384
2	3.41915e+06	7.56089	1.81779e-05	2772047	4062019
2	1.75092e+07	7.52751	1.0017e-05	16359612	18694573
2	8.44698e+07	7.47558	6.41518e-06	82614043	86335712
2	1.74589e+07	7.01429	9.63938e-06	16221034	18694573
2	8.44798e+07	7.00228	7.01737e-06	82781248	86165339
2	1.04343e+08	6.94435	8.03414e-06	102859849	105780977
2	8.44597e+07	6.91125	6.74395e-06	82682055	86238454
2	3.39903e+06	6.90521	4.86553e-05	3161778	3642423
2	2.06471e+07	6.62894	1.36295e-05	19788936	21494712
2	8.4339e+07	6.59096	2.88173e-05	83959053	84729878
2	4.86361e+07	6.58711	9.63015e-06	47400130	49866243
2	3.38897e+06	6.57153	5.59224e-05	3184641	3586496
2	1.75193e+07	6.34464	1.01049e-05	16359612	18694573
2	2.06269e+07	6.26964	1.19572e-05	19649768	21611650
2	8.43591e+07	6.20175	2.79203e-05	83959053	84729878
2	1.22717e+08	5.87875	2.91123e-05	122390621	123112930
2	2.0637e+07	5.84849	1.44654e-05	19885150	21462521
2	4.8616e+07	5.8312	1.3223e-05	47725106	49516292
2	8.452e+07	5.80378	1.33066e-05	83642351	85406582
2	1.04353e+08	5.76636	8.33457e-06	102913856	105780977
2	3.922e+06	5.75274	0.000166709	3868317	3978811
2	4.86462e+07	5.74511	1.23322e-05	47676736	49598955
2	1.74489e+07	5.74183	9.78461e-06	16249868	18652723
2	5.94349e+06	5.70939	4.33207e-05	5701331	6205441
2	1.04282e+08	5.52366	1.28939e-05	103367105	105203392
2	4.6152e+07	5.38337	5.43904e-05	45933305	46369646
2	5.91332e+06	5.3668	1.67111e-05	5216082	6609200
2	5.92338e+06	5.25017	2.89389e-05	5518640	6300049
2	3.62256e+07	5.23527	1.71164e-05	35542995	36916073
2	2.06571e+07	5.11557	2.25139e-05	20173595	21132135
2	8.44496e+07	5.08178	7.46352e-06	82872686	86054070
2	3.08551e+07	5.08068	2.00625e-05	30313418	31381508
2	5.93343e+06	5.01211	0.000212715	5881547	5978601
2	3.82169e+07	4.81139	0.000302621	38215973	38236833
2	4.86562e+07	4.79547	1.45049e-05	47864313	49449439
2	5.95355e+06	4.79338	3.40553e-05	5614829	6300049
2	2.5032e+07	4.72029	0.000128981	24964576	25087028
2	3.43926e+06	4.6181	1.8808e-05	2806554	4062019
2	6.09435e+06	4.61154	5.79609e-05	5935030	6300049
2	8.44899e+07	4.59124	1.27022e-05	83564787	85406582
2	1.74388e+07	4.56392	1.34938e-05	16569145	18321592
2	1.43827e+08	4.53882	0.000120678	143731199	143919087
2	4.85858e+07	4.52918	1.2902e-05	47676736	49488476
2	1.07662e+08	4.4861	2.32386e-05	107175108	108142070
2	3.08349e+07	4.48528	2.03723e-05	30313418	31381508
2	6.08429e+06	4.45146	5.51353e-05	5881547	6300049
2	2.06873e+07	4.44438	2.34932e-05	20188142	21196156
2	1.36465e+08	4.42961	1.5584e-05	135714327	137222783
2	1.75293e+07	4.42946	1.10116e-05	16449682	18611806
2	1.06736e+08	4.42201	5.18972e-05	106540441	106963241
2	1.04363e+08	4.41261	8.82507e-06	103018666	105682098
2	3.62356e+07	4.40322	2.07608e-05	35715993	36810950
2	3.0845e+07	4.39633	7.18609e-05	30688847	31001921
2	1.02077e+07	4.36778	0.002536	10158362	10207788
2	6.42624e+06	4.35943	2.42303e-05	5935030	6903943
2	1.24749e+08	4.33701	5.29276e-05	124535093	124951900
2	5.96361e+06	4.30061	3.48565e-05	5649060	6300049
2	3.62155e+07	4.28019	2.13864e-05	35715993	36771839
2	3.83979e+07	4.22918	0.000110564	38297152	38492242
2	8.45502e+07	4.1775	1.26044e-05	83607060	85479332
2	6.44635e+06	4.17373	1.82428e-05	5819868	7024131
2	8.45603e+07	4.16819	1.26899e-05	83642351	85479332
2	3.82068e+07	4.15529	3.00472e-05	37823188	38604032
2	2.06169e+07	4.12417	1.55546e-05	19885150	21353417
2	3.61753e+07	4.11975	2.02885e-05	35612294	36764538
2	8.44295e+07	4.09017	8.95243e-06	83124054	85754774
2	8.4329e+07	4.0668	2.48992e-05	83877319	84802113
2	2.81698e+07	4.05088	6.67717e-06	26413403	29905012
2	4.65643e+07	4.04671	2.46101e-05	46096682	47028261
2	8.45778e+06	4.04375	4.03442e-05	8198138	8745786
2	2.05565e+07	4.0354	6.44662e-06	18717659	22404326
2	1.06746e+08	4.00836	5.23651e-05	106540441	106963241
2	1.36485e+08	3.96854	1.46057e-05	135686735	137295074
2	2.81597e+07	3.95374	6.9858e-06	26473502	29852456
2	8.451e+07	3.93868	3.2643e-05	84177673	84858130
2	2.81799e+07	3.92218	6.9631e-06	26473502	29887442
2	4.85959e+07	3.91355	2.94269e-05	48202742	48984466
2	1.91787e+07	3.87703	6.24339e-05	18986686	19368211
2	3.8227e+07	3.84759	4.92847e-05	38008596	38464134
2	2.56429e+06	3.80633	2.81195e-05	2157366	2934418
2	1.07651e+08	3.78526	3.3985e-05	107319205	107935349
2	2.55423e+06	3.76109	1.97431e-05	1999626	3161778
2	5.80269e+06	3.75385	1.63786e-05	5075050	6461446
2	2.05465e+07	3.74396	6.4116e-06	18694573	22404326
2	3.08651e+07	3.73696	1.92286e-05	30313418	31381508
2	5.79263e+06	3.7281	1.34329e-05	4912677	6681136
2	1.40388e+08	3.71445	2.19991e-05	139872964	140926355
2	3.61854e+07	3.69652	4.31273e-05	35921842	36431245
2	1.86557e+07	3.69203	8.51331e-05	18535543	18789995
2	3.81968e+07	3.6905	1.90452e-05	37603938	38801875
2	4.65442e+07	3.67049	1.93715e-05	45933305	47154839
2	20667166	3.66542	0.00010212	20586652	20753770
2	1.20183e+08	3.66095	0.000101424	120117094	120285437
2	7.34672e+07	3.65883	3.28678e-05	73109088	73829610
2	1.74288e+07	3.64494	1.54236e-05	16653348	18200444
2	4.86663e+07	3.63904	2.0544e-05	48097492	49231916
2	5.78258e+06	3.6287	9.26206e-06	4505077	7024131
2	3.8408e+07	3.62369	4.23616e-05	38165617	38604032
2	1.36445e+08	3.61839	2.1039e-05	135880465	136977080
2	2.81497e+07	3.59597	7.89559e-06	26640800	29653046
2	2.53412e+06	3.59557	1.26503e-05	1601468	3461509
2	2.57435e+06	3.59199	7.80671e-05	2437213	2705257
2	1.43837e+08	3.59051	6.37675e-05	143661163	143991334
2	6.52505e+07	3.58702	1.42512e-05	64427637	66077279
2	4.7912e+07	3.58315	3.31841e-05	47590796	48269599
2	3.91019e+07	3.57035	3.84614e-05	38801803	39393098
2	1.86457e+07	3.55889	5.99108e-05	18448612	18815454
2	4.85758e+07	3.53543	1.41507e-05	47760029	49372306
2	4.44222e+07	3.52381	4.29852e-05	44152587	44671489
2	1.40398e+08	3.5188	2.64029e-05	139944651	140836627
2	5.90326e+06	3.51633	1.99656e-05	5343551	6461446
2	8.44195e+07	3.50442	9.88191e-06	83216063	85615497
2	2.52406e+06	3.49776	1.20901e-05	1554123	3491702
2	2.54417e+06	3.49676	1.47192e-05	1732699	3344831
2	3.61954e+07	3.49556	7.86726e-05	36098333	36306595
2	4.78215e+07	3.48789	4.64004e-05	47590796	48068592
2	4.44725e+07	3.47764	8.22406e-06	43023650	45884638
2	4.61419e+07	3.45582	2.28214e-05	45629317	46664332
2	2.06973e+07	3.45038	2.09234e-05	20173595	21230419
2	2.5844e+06	3.45004	0.000197475	2571681	2636400
2	1.35681e+08	3.43184	3.62693e-05	135366436	135988432
2	6.52606e+07	3.42906	1.50192e-05	64561526	66036438
2	1.22697e+08	3.42786	3.25278e-05	122390621	123029133
2	1.40377e+08	3.42716	2.25527e-05	139872964	140902143
2	6.41618e+06	3.40828	2.47614e-05	5935030	6884114
3	7.40003e+07	19.7833	3.96326e-06	70991118	76924749
3	7.39902e+07	18.7422	4.05513e-06	71057945	76924749
3	7.40103e+07	18.2137	4.04972e-06	71057945	76924749
3	7.40204e+07	17.535	4.06913e-06	71095560	76924749
3	7.40305e+07	17.2836	4.203e-06	71176177	76875305
3	7.39802e+07	15.8713	4.25447e-06	71176177	76792806
3	7.40506e+07	14.4639	4.37553e-06	71376543	76792806
3	7.40606e+07	13.1374	4.53805e-06	71425907	76679169
3	7.39299e+07	12.8073	5.70391e-06	71849377	75984082
3	7.39399e+07	12.2381	5.89828e-06	71906991	75949852
3	7.4131e+07	10.36	8.28566e-06	72692688	75572881
3	4.63144e+07	9.82284	9.68137e-06	45107879	47475023
3	7.39198e+07	9.77211	6.33891e-06	72052482	75792777
3	4.62842e+07	9.63972	7.03069e-06	44617375	47976501
3	4.62741e+07	9.59089	7.16934e-06	44617375	47856857
3	7.41109e+07	9.56252	7.37943e-06	72496251	75727694
3	4.62943e+07	9.48801	8.06948e-06	44827972	47776574
3	7.395e+07	9.44123	6.06941e-06	71991835	75893659
3	7.39701e+07	9.36703	4.89262e-06	71540908	76397441
3	7.37589e+07	9.25501	1.04168e-05	72608546	74884976
3	4.62641e+07	9.10645	7.84293e-06	44747921	47776574
3	4.63445e+07	8.78663	9.05927e-06	45054326	47635097
3	4.63244e+07	8.45779	1.15013e-05	45289508	47337159
3	7.3779e+07	8.2838	1.10005e-05	72692688	74857491
3	4.63345e+07	8.07587	1.11749e-05	45289508	47396893
3	7.40707e+07	7.9754	4.9824e-06	71710426	76424263
3	7.41411e+07	7.94245	9.76283e-06	72912176	75329347
3	1.23952e+08	7.74398	0.000188571	123889130	124012705
3	2.60704e+07	7.26451	2.71483e-05	25651211	26497959
3	4.6254e+07	7.24123	1.07184e-05	45180378	47372167
3	4.63647e+07	7.12854	8.5374e-06	44963654	47705343
3	7.41008e+07	6.84802	6.53662e-06	72278718	75893659
3	3.60767e+07	6.52785	3.48277e-05	35791591	36407625
3	4.63043e+07	6.42242	1.18682e-05	45306827	47285827
3	7.37187e+07	6.38967	1.30232e-05	72833098	74636717
3	1.23962e+08	6.35807	3.46746e-05	123616585	124303973
3	3.60868e+07	6.33005	0.000126375	36017747	36152847
3	4.63546e+07	6.20835	8.98129e-06	45054326	47635097
3	2.60603e+07	6.13123	3.6501e-05	25743637	26372077
3	1.10737e+08	6.11083	3.4755e-05	110484162	111067060
3	2.60804e+07	5.98363	3.67174e-05	25778083	26372077
3	2.60905e+07	5.92713	2.37135e-05	25606779	26576974
3	3.60667e+07	5.91196	2.94881e-05	35667463	36442506
3	1.10576e+08	5.53315	1.06656e-05	109454746	111684226
3	1.10566e+08	5.48328	9.87284e-06	109370540	111748988
3	3.60968e+07	5.37633	3.25667e-05	35731605	36442506
3	1.29754e+08	5.25958	3.75604e-05	129473622	130070385
3	2.60503e+07	5.25551	3.59251e-05	25743637	26372077
3	7.37489e+07	5.10257	1.19011e-05	72772274	74733355
3	1.29744e+08	5.05093	2.05197e-05	129177449	130327506
3	1.10727e+08	4.95288	2.45191e-05	110253345	111193250
3	1.10586e+08	4.93017	1.2555e-05	109651108	111538227
3	7.37891e+07	4.90109	1.80174e-05	73135859	74386602
3	9.40331e+07	4.86638	2.21009e-05	93497234	94575691
3	7.38394e+07	4.80848	1.73271e-05	73147188	74510708
3	4.62037e+07	4.72931	8.31735e-06	44793794	47635097
3	4.61937e+07	4.70835	7.8733e-06	44673165	47705343
3	7.37288e+07	4.65887	1.33311e-05	72833098	74592508
3	1.10717e+08	4.60728	1.53914e-05	109963701	111459866
3	7.40405e+07	4.55317	0.000644447	74015569	74040761
3	1.10747e+08	4.49163	5.32264e-05	110539595	110956213
3	1.08676e+08	4.46257	3.25678e-05	108327867	109032471
3	5.1041e+07	4.4536	1.15651e-05	50023699	52040070
3	6.67092e+07	4.43504	2.90135e-05	66354878	67111458
3	7.03316e+06	4.39597	0.00161499	7033026	7064538
3	1.29734e+08	4.35389	2.2735e-05	129248133	130239070
3	2.61005e+07	4.33439	2.37644e-05	25606779	26576974
3	1.08686e+08	4.28534	2.65269e-05	108252812	109135364
3	1.10707e+08	4.21928	1.32856e-05	109813263	111538227
3	9.4023e+07	4.20323	2.53933e-05	93560610	94487732
3	5.087e+07	4.17433	9.50043e-06	49625040	52107532
3	7.37086e+07	4.09019	1.96105e-05	73097316	74311555
3	1.29764e+08	4.0745	2.45896e-05	129282914	130239070
3	3.60566e+07	4.04931	3.59256e-05	35731605	36376377
3	1.02642e+08	4.03398	1.11641e-05	101567386	103714997
3	7.38193e+07	4.02929	2.47599e-05	73380415	74278479
3	5.20064e+07	3.98857	1.64384e-05	51296155	52712731
3	2.32243e+07	3.98627	0.0001288	23166987	23311363
3	6.70109e+07	3.93868	8.85144e-06	65672231	68361929
3	6.58444e+07	3.91787	0.000140854	65768083	65905186
3	7.04321e+06	3.90643	3.12688e-05	6660317	7425626
3	6.67193e+07	3.9012	4.24827e-05	66466689	66981513
3	4.61836e+07	3.90019	8.16418e-06	44747921	47635097
3	5.53855e+07	3.89216	1.76933e-05	54754067	56032380
3	5.1926e+07	3.85228	1.03673e-05	50771948	53059366
3	1.02632e+08	3.85214	1.06372e-05	101510759	103714997
3	1.02662e+08	3.8203	1.15784e-05	101647331	103685784
3	1.08665e+08	3.80534	3.19469e-05	108293230	109032471
3	5.1936e+07	3.80365	9.47183e-06	50684335	53115441
3	6.7021e+07	3.79849	9.4271e-06	65768083	68290094
3	2.60402e+07	3.77521	3.33422e-05	25743637	26372077
3	7.42718e+07	3.75298	1.91339e-05	73645783	74884976
3	6.66992e+07	3.72309	5.63736e-05	66520480	66825801
3	1.10596e+08	3.72021	1.49182e-05	109793541	111374322
3	4.63747e+07	3.69375	9.84508e-06	45180378	47587583
3	7.2522e+07	3.6667	2.47653e-05	72052482	72983352
3	6.70009e+07	3.66668	1.12246e-05	66011110	68055055
3	6.70612e+07	3.66318	1.14079e-05	66011110	68092191
3	5.19763e+07	3.64942	1.88891e-05	51354766	52581067
3	5.53653e+07	3.63719	3.83188e-05	55070428	55676185
3	7.2532e+07	3.63547	2.21373e-05	71991835	73065586
3	3.37335e+07	3.6337	8.78626e-05	33608006	33861987
3	5.10209e+07	3.61927	2.58682e-05	50581518	51471954
3	7.0231e+06	3.61688	2.66791e-05	6588526	7464732
3	1.29724e+08	3.60539	1.77683e-05	129068638	130327506
3	1.02541e+08	3.59611	2.24203e-05	102014466	103020507
3	1.02621e+08	3.59578	1.04677e-05	101475272	103760547
3	9.4013e+07	3.57948	0.000135784	93925959	94081362
3	6.15301e+07	3.56603	1.95522e-05	60976653	62132650
3	1.23972e+08	3.56134	2.42328e-05	123510025	124443955
3	6.70511e+07	3.55759	1.23909e-05	66102977	67985090
3	4.6244e+07	3.54552	2.84558e-05	45887747	46645352
3	5.20567e+07	3.5436	1.54206e-05	51296155	52764440
3	6.152e+07	3.50731	1.70689e-05	60835829	62198419
3	1.23258e+08	3.50208	1.60686e-05	122512021	123998579
3	7.15364e+07	3.50135	8.60872e-05	71425907	71643309
3	1.31283e+08	3.49635	5.37297e-05	131061215	131483032
3	7.36885e+07	3.48107	0.000135644	73601225	73768547
3	7.38997e+07	3.4542	1.89622e-05	73278220	74510708
3	1.02672e+08	3.441	1.188e-05	101716370	103654004
3	7.4121e+07	3.40613	0.000201049	74085644	74176853
4	1.24592e+07	10.1449	1.09827e-05	11367579	13538435
4	1.25586e+08	9.44497	7.971e-06	124083959	127077008
4	1.25596e+08	8.49979	8.12513e-06	124157494	127035701
4	1.24693e+07	8.49652	1.17899e-05	11472519	13426626
4	6.59627e+07	8.19614	1.86507e-05	65355977	66597292
4	1.19084e+08	8.15853	1.03673e-05	117929917	120235547
4	1.19094e+08	8.02592	8.23354e-06	117644336	120533552
4	1.2429e+07	7.80442	1.74545e-05	11764677	13113770
4	1.25565e+08	7.67642	9.45771e-06	124311215	126799281
4	1.25555e+08	7.48733	8.62373e-06	124186624	126928324
4	6.59728e+07	7.33322	0.00047778	65943637	65992409
4	1.25575e+08	7.20152	9.44675e-06	124311215	126839086
4	1.19104e+08	7.19265	7.58787e-06	117564627	120666042
4	7.77383e+07	7.11594	1.42782e-05	76898897	78556029
4	1.19074e+08	7.03547	6.64236e-05	118899428	119197172
4	1.17957e+08	6.68857	8.49911e-05	117824094	118075602
4	9.49992e+07	6.58329	0.000299542	94969708	95006649
4	4.72627e+07	6.54026	7.22702e-06	45635292	48821742
4	4.71218e+07	6.33137	7.50633e-06	45589138	48704233
4	7.77283e+07	6.21811	2.33513e-05	77267103	78236047
4	7.77484e+07	6.14872	1.13937e-05	76722199	78768825
4	1.25606e+08	6.07587	9.51448e-06	124411659	126839086
4	4.72526e+07	5.97416	7.62179e-06	45697527	48821742
4	4.71117e+07	5.92296	8.00141e-06	45635292	48584146
4	1.19064e+08	5.89167	1.41777e-05	118222239	119901961
4	1.17947e+08	5.89114	2.74043e-05	117517645	118372860
4	1.17967e+08	5.82969	5.53386e-05	117761715	118133051
4	6.59829e+07	5.82278	4.69665e-05	65738535	66220482
4	1.25928e+08	5.81734	9.86978e-06	124750864	127114736
4	1.24491e+07	5.78382	1.48871e-05	11683063	13244030
4	1.24189e+07	5.60196	2.65673e-05	11967985	12851689
4	4.71419e+07	5.59085	7.42003e-06	45589138	48730000
4	1.25545e+08	5.50811	9.02854e-06	124264424	126871735
4	4.72425e+07	5.50742	9.06648e-06	45923941	48557306
4	7.77182e+07	5.45444	3.23295e-05	77365014	78083646
4	1.23988e+07	5.34666	3.41651e-05	12085061	12717565
4	1.11787e+08	5.2697	3.98152e-05	111493347	112075875
4	1.25968e+08	5.25663	1.48647e-05	125187916	126743442
4	1.19587e+08	5.24302	3.95966e-06	116565731	122602894
4	1.23462e+08	5.22116	9.34897e-05	123352181	123587888
4	1.11676e+08	5.21456	1.65631e-05	110972194	112381248
4	1.00021e+08	5.20905	3.34659e-05	99678098	100379086
4	1.11666e+08	5.19255	1.76994e-05	111006544	112341207
4	1.06996e+08	5.16712	9.29409e-05	106874614	107103230
4	1.29561e+08	5.15645	0.00030571	129534967	129577785
4	1.19577e+08	5.1354	3.91352e-06	116565731	122634840
4	1.00011e+08	5.10207	1.08571e-05	98920629	101110806
4	4.1395e+07	5.08305	1.98293e-05	40793671	41977268
4	1.29551e+08	5.07744	2.22835e-05	129026435	130032236
4	1.24894e+07	5.05986	2.70451e-05	12085061	12912568
4	4.14654e+07	5.02072	9.02263e-06	40150694	42724662
4	9.98704e+07	5.01635	9.29662e-06	98620939	101134875
4	1.19376e+08	5.00139	1.11778e-05	118372807	120433337
4	4.14554e+07	5.00121	1.00697e-05	40293025	42607209
4	1.00031e+08	4.98447	2.98652e-05	99640133	100425915
4	1.27387e+08	4.96728	4.0407e-05	127104085	127667401
4	1.25988e+08	4.93398	1.36804e-05	125150988	126839086
4	1.0605e+08	4.92677	0.000173785	105992689	106057552
4	1.07006e+08	4.91097	2.29479e-05	106499666	107494126
4	4.72828e+07	4.89098	8.63301e-06	45923941	48660921
4	9.98402e+07	4.75675	1.34478e-05	98968871	100729156
4	4.14755e+07	4.74937	9.14966e-06	40182559	42724662
4	1.18151e+07	4.74236	3.16324e-05	11472519	12173802
4	1.25998e+08	4.71055	2.04047e-05	125470491	126557851
4	1.28404e+08	4.70133	1.46485e-05	127588110	129193075
4	1.23887e+07	4.70007	3.72294e-05	12085061	12679288
4	6.59527e+07	4.6882	2.00476e-05	65355977	66541486
4	1.18251e+07	4.66925	2.9266e-05	11419786	12214101
4	1.28414e+08	4.64585	1.64566e-05	127710542	129140149
4	4.14453e+07	4.63052	1.1724e-05	40424876	42463752
4	4.72727e+07	4.60618	8.15988e-06	45828958	48730000
4	5.87693e+06	4.59317	2.64186e-05	5448106	6302449
4	1.19959e+08	4.58223	0.000197413	119901961	119998797
4	1.00001e+08	4.53871	1.11226e-05	98968871	101035952
4	3.11492e+07	4.53866	4.51689e-05	30890791	31414476
4	1.19969e+08	4.52502	2.46264e-05	119497735	120433337
4	1.11777e+08	4.51273	3.74632e-05	111465642	112095319
4	1.19597e+08	4.48731	4.16854e-06	116737251	122470104
4	6.60231e+07	4.46209	1.64901e-05	65296748	66728477
4	7.77685e+07	4.44492	1.44047e-05	76984698	78587820
4	3.11593e+07	4.4311	3.04459e-05	30765984	31531688
4	1.25243e+08	4.40345	1.48704e-05	124459264	126042373
4	6.60332e+07	4.36216	1.35764e-05	65178961	66898467
4	1.19366e+08	4.34158	1.1639e-05	118372807	120350063
4	9.41967e+06	4.27133	7.33625e-05	9275402	9526466
4	1.19114e+08	4.2508	7.7854e-06	117577439	120637635
4	9.98805e+07	4.23799	9.47091e-06	98620939	101134875
4	1.28293e+08	4.23036	3.74312e-05	127980496	128592453
4	1.25233e+08	4.22383	1.33374e-05	124411659	126128252
4	1.0294e+08	4.20371	4.80329e-05	102710944	103187453
4	1.19134e+08	4.19888	7.79927e-06	117605341	120666042
4	1.25918e+08	4.18678	9.82293e-06	124711001	127114736
4	1.25253e+08	4.12947	1.68375e-05	124565331	125955312
4	1.22999e+08	4.1162	1.41111e-05	122157594	123820549
4	1.26008e+08	4.11049	0.000179007	125955289	126070120
4	1.19386e+08	4.10185	1.45769e-05	118568670	120176274
4	4.70916e+07	4.09414	1.1386e-05	46047028	48131518
4	1.0604e+08	4.0764	3.09239e-05	105779689	106373703
4	4.72928e+07	4.05811	9.47205e-06	46047028	48557306
4	1.20795e+08	4.05605	2.58075e-05	120350004	121221751
4	6.6013e+07	4.05402	2.18157e-05	65480479	66541486
4	5.88699e+06	4.04504	1.96686e-05	5288089	6487239
4	1.00042e+08	4.03612	1.36705e-05	99201999	100910618
4	9.98503e+07	4.023	2.53126e-05	99378842	100317937
4	1.04168e+08	3.99079	0.000242207	104131723	104216957
4	4.7313e+07	3.96319	5.70321e-05	47103284	47492497
4	1.27458e+08	3.94314	3.45121e-05	127114677	127803973
4	1.23794e+08	3.89815	1.55656e-05	123027911	124507277
4	7.71143e+07	3.89542	2.68288e-05	76694135	77547752
4	1.19949e+08	3.8786	1.77377e-05	119302513	120597526
4	1.19567e+08	3.86766	4.13012e-06	116714412	122470104
4	1.28283e+08	3.86256	2.74551e-05	127846300	128704052
4	1.0607e+08	3.85837	2.4097e-05	105779689	106520105
4	1.17849e+07	3.85814	2.33642e-05	11292780	12279941
4	1.25938e+08	3.84708	1.27644e-05	125006660	126871735
4	1.19164e+08	3.84002	7.8477e-06	117644336	120666042
4	1.11696e+08	3.83077	1.90405e-05	111081265	112289440
4	6.60432e+07	3.82697	1.25227e-05	65103853	66990066
4	5.89705e+06	3.8267	1.89167e-05	5288089	6502246
4	1.28263e+08	3.8233	2.26758e-05	127764955	128760655
4	1.23452e+08	3.79092	9.23619e-05	123328416	123550309
4	9.97899e+07	3.76778	1.09824e-05	98734278	100839132
4	4.71519e+07	3.76017	7.57997e-06	45589138	48730000
4	9.98201e+07	3.75692	1.39618e-05	98968871	100674706
4	4.13648e+07	3.73755	1.62139e-05	40695371	42104811
4	1.231e+08	3.73694	3.53179e-05	122765193	123395352
4	1.19396e+08	3.72381	3.4851e-05	119075047	119725481
4	1.28303e+08	3.71613	0.000214915	128275285	128358163
4	1.18158e+08	3.71438	1.36153e-05	117304628	119029934
4	5.86686e+06	3.70497	0.000112879	5841081	5950418
4	1.18913e+08	3.69479	2.25445e-05	118386763	119441145
4	3.64258e+06	3.66827	3.58833e-05	3321744	3965679
4	5.90712e+06	3.65997	2.23457e-05	5375819	6423189
4	1.04158e+08	3.65772	4.59295e-05	103924169	104413909
4	623193	3.64586	7.12961e-05	481765	710077
4	5.38852e+07	3.64529	2.29807e-05	53442087	54393840
4	1.13669e+08	3.64205	3.86878e-05	113374140	113951146
4	7.71546e+07	3.63985	4.77859e-05	76918321	77382478
4	1.0606e+08	3.63984	5.20333e-05	105868531	106274045
4	4.14856e+07	3.62988	9.9809e-06	40293025	42671741
4	1.24348e+08	3.62055	1.51185e-05	123587888	125061575
4	8.8276e+07	3.61067	1.33717e-05	87412590	89154967
4	1.23804e+08	3.59223	1.79563e-05	123158682	124459329
4	8.94636e+07	3.59017	0.000253658	89377375	89483474
4	1.27417e+08	3.57517	3.05204e-05	127035675	127803973
4	5.91718e+06	3.57051	2.96772e-05	5527600	6302449
4	3.67277e+06	3.56874	3.24623e-05	3321744	4027677
4	3.19544e+07	3.56721	2.48151e-05	31490336	32417851
4	9.49891e+07	3.5605	4.80093e-05	94808687	95230289
4	7.71747e+07	3.55875	2.79649e-05	76768146	77593469
4	1.28424e+08	3.54738	1.30924e-05	127523621	129336621
4	1.25535e+08	3.54212	1.03969e-05	124411659	126656569
4	1.18148e+08	3.54031	1.72745e-05	117470401	118823767
4	1.24089e+07	3.53569	0.000504136	12408021	12440910
4	4.72325e+07	3.53199	1.13638e-05	46200708	48270514
4	1.84778e+07	3.52763	0.000250827	18438393	18503664
4	1.24994e+07	3.51667	5.92741e-05	12319200	12679288
4	4.14352e+07	3.5166	1.53109e-05	40695371	42204883
4	5.38952e+07	3.51061	2.47013e-05	53442087	54357291
4	1.19406e+08	3.5049	0.000399836	119349213	119406790
4	1.19416e+08	3.50285	3.95662e-05	119122922	119710091
4	1.22647e+08	3.50215	3.78768e-05	122369515	122940129
4	1.19862e+07	3.49852	7.49597e-06	10391195	13580634
4	4.73029e+07	3.49032	1.50223e-05	46548966	48101067
4	4.70943e+06	3.49017	4.28791e-05	4459844	4986562
4	1.20553e+08	3.48858	2.94938e-05	120152779	120938190
4	1.1998e+08	3.47342	1.38861e-05	119122922	120827902
4	6.27924e+07	3.46998	3.80328e-05	62488888	63093804
4	6.27823e+07	3.46296	3.24488e-05	62412519	63129787
4	3.22362e+07	3.45782	9.45297e-06	30994293	33447001
4	4.71016e+07	3.45606	1.01793e-05	45923941	48270514
4	7.71244e+07	3.44583	2.52313e-05	76694135	77593469
4	9.41437e+07	3.43612	3.21422e-05	93802927	94500551
4	1.22989e+08	3.43414	1.59687e-05	122256918	123733425
4	1.13689e+08	3.41665	2.2383e-05	113159562	114217596
4	5.69247e+07	3.41416	0.00077087	56924212	56931296
4	1.23472e+08	3.41336	3.38252e-05	123158682	123820549
4	1.25296e+07	3.40677	1.24944e-05	11572970	13426626
4	1.20785e+08	3.40238	3.09743e-05	120433263	121159487
5	8.25778e+07	8.19978	1.38201e-05	81718462	83405200
5	8.13429e+07	6.95422	6.6605e-06	79575420	83125689
5	8.95559e+07	6.93666	5.07814e-05	89345830	89772188
5	8.13027e+07	6.88378	9.19933e-06	80021319	82595677
5	7.96762e+07	6.70606	3.95776e-05	79380446	79974522
5	8.13529e+07	6.58059	6.59825e-06	79575420	83151956
5	9.38331e+07	6.49596	3.82238e-06	90729605	96956487
5	9.38431e+07	6.46949	3.96905e-06	90853625	96861106
5	8.25979e+07	6.46711	0.000123079	82512150	82651065
5	9.3823e+07	6.4416	3.73904e-06	90640366	97011010
5	9.39937e+07	6.42426	1.01525e-05	92854537	95141201
5	9.38532e+07	6.38042	4.13067e-06	90971709	96745608
5	7.96862e+07	6.34617	3.24181e-05	79356958	80055287
5	8.95458e+07	6.28273	4.23485e-05	89266856	89772188
5	9.3813e+07	6.26954	3.6778e-06	90576133	97037077
5	8.13127e+07	6.25023	1.22119e-05	80410440	82285535
5	9.39335e+07	6.23579	1.40667e-05	93117749	94786210
5	9.38632e+07	6.23165	4.50254e-06	91231670	96505507
5	9.63632e+07	6.19936	1.0469e-05	95230240	97480239
5	9.63331e+07	6.04439	1.42275e-05	95525106	97095760
5	8.13328e+07	6.03072	1.22072e-05	80410440	82313310
5	9.38732e+07	6.01859	5.03053e-06	91509548	96239158
5	9.39736e+07	5.98406	1.97073e-05	93379677	94540699
5	8.95358e+07	5.98343	1.76656e-05	88872749	90178827
5	9.39435e+07	5.96039	2.1366e-05	93386180	94490984
5	9.3803e+07	5.91953	3.76118e-06	90640366	96992660
5	8.2608e+07	5.87679	2.08864e-05	82040988	83151956
5	9.39837e+07	5.85909	1.3514e-05	93117749	94865287
5	8.29393e+07	5.82715	7.95374e-06	81461511	84445862
5	9.63733e+07	5.79238	1.14137e-05	95324361	97404786
5	8.25879e+07	5.78844	3.28896e-05	82236914	82913060
5	8.29493e+07	5.70375	8.12885e-06	81515584	84403752
5	9.38833e+07	5.68559	6.06437e-06	91922490	95825614
5	8.25577e+07	5.58345	2.38787e-05	82062761	83035505
5	8.13629e+07	5.52604	7.13151e-06	79680507	83035505
5	2.64622e+07	5.49172	0.000424111	26437446	26462947
5	8.12927e+07	5.47781	1.02414e-05	80137524	82422939
5	9.39636e+07	5.36702	3.83337e-05	93668908	94273692
5	9.85721e+07	5.36638	0.000144173	98502377	98636703
5	8.13228e+07	5.32181	0.000366563	81322324	81397290
5	9.37929e+07	5.30476	3.82993e-06	90693366	96891969
5	9.38933e+07	5.06407	7.65506e-06	92361935	95427571
5	8.25678e+07	5.00541	1.85192e-05	81966384	83207403
5	9.63231e+07	4.97317	2.10119e-05	95802553	96891969
5	8.29995e+07	4.90433	3.54808e-05	82738689	83334578
5	9.32206e+07	4.89741	0.000103214	93117749	93331204
5	9.40038e+07	4.8752	1.05947e-05	92914367	95108530
5	6.08906e+07	4.79875	1.18865e-05	59882054	61891106
5	8.04192e+07	4.70214	1.40607e-05	79575420	81270698
5	1.02789e+08	4.69276	1.88147e-05	102160995	103421259
5	1.02779e+08	4.69236	0.000192844	102723054	102843272
5	8.29895e+07	4.67598	2.09826e-05	82422939	83530773
5	6.25875e+07	4.6449	1.15481e-05	61589833	63623940
5	9.63833e+07	4.62716	1.90445e-05	95802553	97011010
5	8.25276e+07	4.62218	2.52035e-05	82062761	82976378
5	9.34917e+07	4.57339	1.60002e-05	92768755	94230030
5	9.85822e+07	4.53178	4.72705e-05	98358951	98830232
5	8.30196e+07	4.524	2.43375e-05	82541370	83495700
5	9.17246e+07	4.49321	1.92098e-05	91101062	92311377
5	8.29292e+07	4.49087	9.07711e-06	81614494	84220314
5	8.30096e+07	4.44921	0.000121934	82913037	83060872
5	9.35821e+07	4.42281	4.72207e-06	91049331	96119590
5	2.67133e+07	4.36885	0.001875	26713055	26762613
5	9.32106e+07	4.32902	2.80484e-05	92854537	93614402
5	8.95659e+07	4.28269	2.24496e-05	89032183	90085511
5	9.37829e+07	4.25704	4.08696e-06	90853625	96718077
5	9.39536e+07	4.24688	0.000103004	93915245	94018384
5	8.24975e+07	4.24025	1.5947e-05	81745614	83240426
5	9.17346e+07	4.2385	1.50966e-05	90971709	92489241
5	8.29594e+07	4.18775	9.58341e-06	81718462	84140697
5	9.46363e+07	4.16953	2.00804e-05	94074301	95230312
5	9.35921e+07	4.13538	4.57665e-06	90971709	96119590
5	1.02799e+08	4.12144	1.41109e-05	101984327	103626849
5	9.63432e+07	4.10622	1.58819e-05	95595542	97095760
5	9.32307e+07	4.06887	1.74949e-05	92592958	93915258
5	9.17146e+07	4.04181	9.70642e-05	91647381	91837630
5	8.04292e+07	4.02048	2.0642e-05	79859779	81002732
5	8.46662e+07	4.00904	6.60552e-06	82879497	86460447
5	9.34817e+07	4.00894	3.85402e-05	93192175	93752335
5	8.1373e+07	4.00761	8.28987e-06	79933027	82817101
5	6.08706e+07	3.99848	1.4034e-05	60046640	61689754
5	2.64723e+07	3.99745	3.31059e-05	26111639	26762613
5	2.52976e+07	3.99528	9.67655e-05	25211658	25408437
5	8.2618e+07	3.98904	4.77199e-05	82370377	82828178
5	9.88934e+07	3.98691	5.37661e-05	98678897	99106334
5	8.28991e+07	3.98362	1.55466e-05	82135932	83650844
5	9.39234e+07	3.94659	2.13079e-05	93379677	94460245
5	6.26176e+07	3.92126	9.37062e-06	61337148	63892714
5	9.84717e+07	3.91305	1.40116e-05	97637298	99315997
5	6.74771e+07	3.88918	2.51163e-05	67025069	67921910
5	6.15131e+07	3.8807	2.30005e-05	61107939	61984704
5	9.84617e+07	3.85342	1.58444e-05	97722379	99217839
5	9.85922e+07	3.81241	3.13262e-05	98214891	98952570
5	5.8293e+06	3.80395	0.000145163	5768316	5902506
5	9.96593e+06	3.7947	2.95983e-05	9598315	10365622
5	8.03991e+07	3.74081	9.99342e-06	79219606	81592272
5	2.53076e+07	3.734	2.83166e-05	24906224	25697033
5	8.46562e+07	3.70228	6.58319e-06	82879497	86460447
5	1.01624e+08	3.69224	0.000111276	101545928	101712007
5	9.34716e+07	3.68992	6.03118e-05	93283195	93668908
5	8.46763e+07	3.68983	6.97626e-06	82976378	86364991
5	608311	3.6838	1.84816e-05	106293	1223831
5	9.97597e+06	3.67582	3.30889e-05	9635269	10336201
5	6.08605e+07	3.65255	1.63157e-05	60172466	61589833
5	9.66243e+07	3.64108	1.88538e-05	95994434	97259602
5	6.74671e+07	3.60683	9.59153e-05	67364239	67592089
5	8.30296e+07	3.58896	2.35234e-05	82541370	83530773
5	8.7337e+07	3.58653	0.000166669	87271507	87381613
5	1.01634e+08	3.57902	2.66544e-05	101202595	102083887
5	9.66143e+07	3.57352	1.57201e-05	95873323	97359737
5	8.26983e+07	3.56066	7.28112e-06	81081174	84326444
5	9.84818e+07	3.55005	1.41997e-05	97637298	99315997
5	8.11923e+07	3.54717	8.77096e-05	81081174	81322393
5	8.26883e+07	3.53894	7.14152e-06	81043290	84326444
5	2.64522e+07	3.53453	3.712e-05	26149325	26762613
5	6.08806e+07	3.5264	1.34958e-05	60013428	61738318
5	7.96962e+07	3.52313	2.54765e-05	79234868	80137528
5	9.56303e+07	3.5055	4.11122e-05	95362630	95893281
5	9.46463e+07	3.49507	2.00018e-05	94074301	95230312
5	9.86022e+07	3.47848	2.30293e-05	98086266	99106334
5	618351	3.47613	3.87066e-05	328895	848996
5	9.39034e+07	3.47003	1.62991e-05	93192175	94627877
5	9.17045e+07	3.45321	1.98073e-05	91101062	92289344
5	8.34313e+07	3.40436	1.11736e-05	82370377	84492359
6	1.66814e+06	14.3935	3.9262e-06	10561	4692572
6	1.73846e+06	13.9264	6.28192e-06	10561	3625877
6	1.72841e+06	13.5049	5.70625e-06	10561	3824200
6	1.67818e+06	13.467	3.97081e-06	10561	4692572
6	1.40694e+06	12.8397	4.23669e-06	10561	4233722
6	1.41699e+06	12.5039	4.50603e-06	10561	4078788
6	1.47294e+08	12.236	0.00163708	147293682	147324541
6	1.3969e+06	12.2304	4.11368e-06	10561	4302584
6	1.65809e+06	12.113	4.16696e-06	10561	4504561
6	1.47284e+08	11.8969	2.09606e-05	146737561	147843381
6	231571	11.8781	7.06332e-06	10561	1888828
6	1.47304e+08	11.765	1.90647e-05	146710729	147900081
6	241617	11.297	7.82385e-06	10561	1757894
6	1.42704e+06	11.2719	5.15655e-06	10561	3721339
6	1.638e+06	11.1902	4.52792e-06	10561	4255542
6	261709	11.1416	9.10595e-06	10561	1545016
6	221525	11.057	6.85401e-06	10561	1957553
6	1.05171e+08	10.6702	8.20204e-06	103711356	106604242
6	1.7686e+06	10.3844	1.20938e-05	781282	2758447
6	1.38685e+06	10.2733	4.28834e-06	10561	4158519
6	271755	9.85392	1.08083e-05	10561	1366881
6	1.05181e+08	9.84085	1.30337e-05	104278842	106040121
6	1.74851e+06	9.8077	8.61254e-06	383963	3138440
6	1.62795e+06	9.69104	4.69908e-06	10561	4158519
6	1.33662e+06	9.53186	5.9092e-06	10561	3367043
6	1.68823e+06	9.3032	4.17462e-06	10561	4560656
6	1.05151e+08	9.11127	7.14468e-06	103476136	106811079
6	211479	8.88637	7.59766e-06	10561	1788329
6	1.39247e+08	8.84908	9.34322e-06	137967670	140509474
6	1.05131e+08	8.80529	5.84081e-06	103085990	107134359
6	1.43708e+06	8.76679	6.23677e-06	10561	3359559
6	1.77864e+06	8.75034	1.38424e-05	978921	2644669
6	1.05191e+08	8.68839	2.06182e-05	104635982	105763834
6	1.81883e+06	8.47438	1.79595e-05	1157647	2448390
6	1296439	8.34978	5.75845e-06	10561	3367043
6	1.71837e+06	8.25944	5.63903e-06	10561	3845716
6	1.57772e+06	8.23497	1.02713e-05	412075	2740526
6	1.05161e+08	8.23176	7.9045e-06	103671214	106604242
6	1.36454e+08	8.07589	1.04693e-05	135309801	137576284
6	1.05121e+08	8.06712	5.70071e-06	103024897	107134359
6	1.56768e+06	8.05774	1.39431e-05	735124	2422578
6	1.05141e+08	7.94643	6.44481e-06	103284258	106954785
6	1.39257e+08	7.74641	9.48442e-06	138008720	140509474
6	1.5275e+06	7.71389	1.99352e-05	978921	2083801
6	1.47274e+08	7.57349	1.86891e-05	146662373	147900081
6	1.54759e+06	7.56042	0.00013945	1477374	1605035
6	1.30648e+06	7.42762	6.91035e-06	10561	3032159
6	1.28639e+06	7.41671	5.92233e-06	10561	3291407
6	1.53754e+06	7.40655	4.90431e-05	1318921	1757894
6	1.55763e+06	7.19955	2.87743e-05	1157647	1957553
6	291847	7.10582	1.58858e-05	10561	978921
6	1.39237e+08	7.03778	1.36061e-05	138412481	140109882
6	1.47314e+08	7.03447	1.62333e-05	146581054	148041392
6	181342	7.03259	1.05683e-05	10561	1241857
6	1.36434e+08	6.99024	1.50517e-05	135657982	137200158
6	1.83892e+06	6.79211	2.15836e-05	1318921	2348125
6	1.32658e+06	6.60221	1.64412e-05	633490	2021351
6	2.04988e+06	6.55864	6.29147e-06	144506	3940903
6	7.8851e+07	6.52019	8.77412e-05	78724325	78967977
6	1.28669e+08	6.48775	1.27278e-05	127736059	129472539
6	1.39207e+08	6.43297	1.18159e-05	138203546	140159854
6	1.51745e+06	6.37622	1.72233e-05	827218	2207588
6	191388	6.36548	1.05391e-05	10561	1318976
6	1.39217e+08	6.36353	1.75366e-05	138537835	139840242
6	1.30457e+08	6.27144	3.96798e-06	127483644	133477530
6	774051	6.23562	1.00769e-05	10561	1957553
6	2.1202e+06	6.22159	7.08999e-06	463963	3789741
6	1.30467e+08	6.21185	3.90061e-06	127393214	133520497
6	1.05111e+08	6.17265	6.6782e-06	103339016	106854595
6	1.34667e+06	6.16139	5.69277e-06	10561	3443726
6	8.71288e+07	6.15687	7.11384e-05	87022513	87292139
6	1.47344e+08	6.1486	1.12146e-05	146321981	148410937
6	1.30447e+08	6.10523	4.22899e-06	127621536	133269792
6	1.3109e+08	6.08565	4.93038e-05	130871443	131262510
6	1.47354e+08	6.07855	1.09728e-05	146321981	148429679
6	1.07296e+07	6.0621	0.000134014	10689833	10794981
6	6.49775e+07	6.03768	9.04787e-06	63673824	66257407
6	764005	5.94837	1.08642e-05	10561	1829665
6	1.66612e+08	5.9334	3.03514e-05	166224691	166976875
6	5.45197e+07	5.91725	4.12263e-06	51639029	57411255
6	2.11016e+06	5.91105	7.89053e-06	633490	3625877
6	2.05993e+06	5.90744	6.1981e-06	144506	3962372
6	1.36464e+08	5.8937	1.05872e-05	135368187	137576284
6	2.13025e+06	5.88383	7.35705e-06	524995	3721339
6	2.03984e+06	5.86689	7.43445e-06	463963	3625877
6	5.45298e+07	5.85118	4.51784e-06	51874600	57184973
6	5.45097e+07	5.81762	3.95711e-06	51484529	57513202
6	1.39227e+08	5.78498	4.59503e-05	139012640	139466329
6	1.58777e+06	5.77504	8.75309e-06	250922	2947333
6	1.30477e+08	5.77352	3.85404e-06	127393214	133520497
6	1.27635e+06	5.76983	6.24232e-06	10561	3177159
6	1.66622e+08	5.75914	0.000198604	166593000	166646523
6	1.66632e+08	5.75509	3.87087e-05	166330365	166919495
6	5.45398e+07	5.71004	5.53376e-06	52375167	56682795
6	6.49675e+07	5.70873	9.42647e-06	63697926	66207471
6	6.49876e+07	5.70156	9.98533e-06	63810613	66184025
6	1.3108e+08	5.67897	2.77754e-05	130690891	131501490
6	1.30437e+08	5.6612	4.84877e-06	127972652	132894254
6	5.45499e+07	5.61062	7.12489e-06	52877384	56213956
6	7.52143e+07	5.59308	2.73666e-05	74782252	75633635
6	1.39267e+08	5.56997	1.28331e-05	138352573	140159854
6	1.37681e+06	5.51977	4.58942e-06	10561	3962372
6	5.44996e+07	5.50475	3.89963e-06	51443086	57571027
6	1.28679e+08	5.48977	1.26418e-05	127736059	129472539
6	6.49273e+07	5.42289	7.65972e-06	63364169	66385047
6	1.36444e+08	5.42191	2.29524e-05	135934646	136947978
6	4.15705e+07	5.40543	4.14153e-05	41321650	41856673
6	1.29693e+08	5.34615	1.60904e-05	128991064	130417200
6	6.50479e+07	5.32308	2.81431e-05	64654780	65466161
6	1.75855e+06	5.26735	0.000275237	1757779	1800611
6	9.94652e+07	5.26136	5.18088e-05	99301418	99692946
6	1.39187e+08	5.25607	1.06607e-05	138068894	140306901
6	281801	5.2485	3.30336e-05	10561	633490
6	1.39177e+08	5.22924	1.07685e-05	138068894	140247394
6	301893	5.22235	2.09827e-05	10561	864539
6	1.311e+08	5.18523	1.55265e-05	130379402	131837066
6	2.1403e+06	5.12024	8.05261e-06	672300	3625877
6	6.49173e+07	5.0928	7.90889e-06	63403094	66385047
6	6.41437e+07	5.09067	1.19835e-05	63264645	65109810
6	75234424	5.04307	2.8176e-05	74809958	75633635
6	1.44792e+08	5.01836	0.000325541	144791539	144826710
6	2.06997e+06	5.01825	1.41292e-05	1241857	2916018
6	1.28769e+08	5.00842	3.71922e-05	128495129	129031707
6	5.45599e+07	5.00373	9.75579e-06	53353535	55661185
6	7.00608e+07	4.99749	6.58167e-05	69892344	70240430
6	1.35671e+06	4.97835	5.25652e-06	10561	3625877
6	1.45717e+06	4.97648	1.11365e-05	383963	2490787
6	2.10011e+06	4.9721	1.14449e-05	1076682	3138440
6	54660376	4.97159	9.15283e-06	53353535	55964957
6	5.44896e+07	4.96287	4.07991e-06	51590389	57411255
6	1.29643e+08	4.95261	6.8036e-06	127908837	131401038
6	1.05101e+08	4.93915	7.74003e-06	103572775	106604242
6	9.94752e+07	4.91303	4.15194e-05	99213323	99713186
6	753959	4.90716	2.07554e-05	199551	1318976
6	1.65346e+08	4.88735	5.86659e-05	165156252	165493682
6	6.49374e+07	4.88247	9.56227e-06	63697926	66184025
6	1.29633e+08	4.87548	6.09384e-06	127680597	131595818
6	4.95872e+07	4.87539	1.94649e-05	48988186	50191064
6	6.49976e+07	4.86918	1.26155e-05	64085619	65899312
6	6.50278e+07	4.85954	4.63551e-05	64867572	65284818
6	1.64805e+06	4.8594	4.39479e-06	10561	4366244
6	7.52244e+07	4.85107	0.000182863	75174211	75272564
6	4.15605e+07	4.83757	3.96512e-05	41259562	41856673
6	6.57913e+07	4.82088	2.05662e-05	65284818	66361533
6	1.30397e+08	4.80722	7.26413e-06	128759355	131997370
6	7.8861e+07	4.79997	4.68864e-05	78617061	79113667
6	1.29653e+08	4.79262	8.10739e-06	128216651	131086441
6	1.28739e+08	4.78684	1.75042e-05	128110732	129331713
6	2.02979e+06	4.76558	1.78696e-05	1366881	2685074
6	4.95771e+07	4.74216	2.50337e-05	49110403	50038565
6	1.29623e+08	4.73553	5.45024e-06	127483644	131752338
6	1.05091e+08	4.68224	9.15498e-06	103816160	106393019
6	1.29734e+08	4.67045	1.46159e-05	128922776	130549896
6	794143	4.65214	1.21254e-05	10561	1757894
6	1.31653e+06	4.64574	6.576e-05	1157647	1494263
6	1.65336e+08	4.63421	4.24052e-05	165061162	165590095
6	251663	4.6258	0.000172039	199551	309449
6	6.50378e+07	4.62418	8.59697e-05	64950916	65166457
6	1.30517e+08	4.61017	3.99046e-06	127513889	133520497
6	1.41859e+08	4.60463	7.88381e-05	141733836	141988777
6	1.29613e+08	4.57776	5.17619e-06	127393214	131915881
6	1.28759e+08	4.51821	0.00129206	128708666	128759398
6	1.05201e+08	4.51786	1.91138e-05	104587649	105826624
6	6.57812e+07	4.51146	5.40499e-05	65561384	65985124
6	743913	4.50521	4.06181e-05	463963	978921
6	1.66602e+08	4.4992	2.40884e-05	166112395	167086946
6	8.71388e+07	4.48559	8.17471e-05	87022513	87279371
6	6.4194e+07	4.4779	1.23809e-05	63264645	65147003
6	1.28749e+08	4.45088	3.29174e-05	128401904	129031707
6	5.458e+07	4.41262	2.25614e-05	54069925	55086387
6	1.29603e+08	4.37221	5.06502e-06	127393214	131935778
6	7.09649e+07	4.36708	1.27079e-05	70025557	71901978
6	733867	4.36054	0.00028946	672300	735201
6	5.457e+07	4.34389	1.68248e-05	53858405	55256058
6	1.30427e+08	4.33369	6.16883e-06	128495129	132213038
6	6.41739e+07	4.33247	1.39023e-05	63320078	65034185
6	2.37135e+06	4.26879	1.80816e-05	1712254	3032159
6	1.6619e+08	4.26874	0.000144776	166112395	166230697
6	1.30487e+08	4.26526	4.07774e-06	127552482	133391059
6	784097	4.26524	1.19691e-05	10561	1757894
6	1.2663e+06	4.25964	1.01507e-05	110575	2448390
6	1.28779e+08	4.25446	2.497e-05	128348857	129248098
6	1.29703e+08	4.24522	2.2804e-05	129189880	130217827
6	472673	4.20392	1.7648e-05	10561	1130271
6	1.41367e+08	4.20341	7.32147e-06	139746879	142994316
6	5.46704e+07	4.1833	1.01171e-05	53500687	55800828
6	6.49072e+07	4.1754	9.85473e-06	63697926	66098773
6	723821	4.16618	3.33235e-05	383963	1076682
6	5.44795e+07	4.15877	4.3156e-06	51712004	57232341
6	7.09549e+07	4.13708	1.30803e-05	70062695	71837896
6	1.29593e+08	4.11958	5.10059e-06	127393214	131935778
6	1.29663e+08	4.11441	1.24415e-05	128708666	130590535
6	5.46503e+07	4.10584	1.09028e-05	53551490	55661185
6	1.61791e+06	4.10435	5.09489e-06	10561	3962372
6	2.0097e+06	4.08919	2.47965e-05	1544933	2490787
6	1.09003e+07	4.08491	3.42972e-05	10561601	11244878
6	6.42341e+07	4.05112	1.34237e-05	63364169	65109810
6	1.82887e+06	4.04479	0.000281606	1788329	1870590
6	1.28659e+08	4.00033	2.96743e-05	128288771	129031707
6	1.29724e+08	3.98368	2.12223e-05	129189880	130277445
6	7.52043e+07	3.97134	1.93022e-05	74606512	75813801
6	1.30407e+08	3.96961	9.02423e-06	129123496	131735235
6	7.0975e+07	3.93221	1.54878e-05	70222186	71738503
6	1.41397e+08	3.9312	7.62726e-06	139840242	142933413
6	130527178	3.91643	4.04954e-06	127583037	133477530
6	713776	3.89441	1.96009e-05	110575	1318976
6	1.30507e+08	3.88639	4.06387e-06	127583037	133391059
6	151204	3.87328	2.72433e-05	10561	556143
6	2.15034e+06	3.8722	1.01434e-05	978921	3323876
6	6.41236e+07	3.86905	1.3161e-05	63264645	65034185
6	1.41377e+08	3.82782	8.10503e-06	139903714	142834543
6	1.30356e+08	3.80579	6.97392e-06	128651067	132059213
6	1.29583e+08	3.79345	5.1071e-06	127393214	131915881
6	1.37188e+08	3.76288	0.000271328	137162653	137200158
6	6.48068e+07	3.75574	5.29386e-06	62553178	67073014
6	171296	3.75196	1.58092e-05	10561	903687
6	5.68002e+07	3.74485	5.96513e-06	54813288	58788801
6	9.31308e+06	3.73953	2.0922e-05	8747879	9836134
6	5.14959e+07	3.73951	1.39895e-05	50650867	52298290
6	1.3111e+08	3.73065	1.4289e-05	130277445	131935778
6	5.1506e+07	3.72994	1.40067e-05	50650867	52298290
6	1.05041e+08	3.72762	3.52963e-05	104706318	105341646
6	6.47967e+07	3.72328	4.81937e-06	62349771	67283792
6	7.88309e+07	3.72283	3.76377e-05	78532728	79144196
6	1.41869e+08	3.72107	2.55877e-05	141421097	142315581
6	1.30366e+08	3.7094	7.49392e-06	128776187	131935778
6	6.42643e+07	3.69341	1.76967e-05	63596826	64889296
6	5.68102e+07	3.68746	5.98118e-06	54813288	58788801
6	1.80878e+06	3.68153	3.36698e-05	1477374	2083801
6	1.28649e+08	3.68007	0.000108987	128570170	128708718
6	9.11217e+06	3.67658	3.79046e-05	8813671	9413286
6	452582	3.66587	1.42241e-05	10561	1241857
6	2.3814e+06	3.66245	2.14762e-05	1829625	2916018
6	6.48168e+07	3.64781	6.19055e-06	62891481	66751016
6	1.46781e+08	3.6318	6.59468e-05	146623112	146936377
6	1.6618e+08	3.60608	6.75981e-05	166012428	166353200
6	1.26941e+08	3.59626	7.83833e-06	125481742	128401904
6	6.58415e+07	3.58363	9.35675e-06	64580862	67094506
6	1.26931e+08	3.56539	7.41922e-06	125315642	128537534
6	1.41387e+08	3.53084	8.1491e-06	139944462	142834543
6	2.33673e+07	3.52315	9.96125e-05	23277469	23436477
6	5.68906e+07	3.49333	4.84564e-06	54442064	59351232
6	1.05031e+08	3.49001	2.17928e-05	104490600	105505485
6	5.67901e+07	3.48958	8.61516e-06	55412218	58152550
6	1.25626e+06	3.48799	1.47644e-05	463963	2021351
6	2.40404e+07	3.48776	3.66742e-05	23713723	24332112
6	1.26951e+08	3.4732	9.96134e-06	125797917	128147770
6	4.15806e+07	3.46441	3.65069e-05	41259562	41901677
6	1.36424e+08	3.4386	3.25093e-05	136066474	136751264
6	7.0985e+07	3.4313	6.80193e-05	70810087	71098223
6	5.69006e+07	3.42829	5.01719e-06	54566427	59283539
6	6.47867e+07	3.42	4.99621e-06	62392248	67150342
6	9.09207e+06	3.41826	2.05621e-05	8583817	9630054
6	1.05081e+08	3.40746	1.2534e-05	104240492	105966006
6	1.48992e+08	3.40205	8.13275e-05	148870834	149112276
7	6.72354e+06	9.84414	7.75679e-05	6603741	6873625
7	6.74368e+06	9.75528	1.97083e-05	6140478	7321541
7	6.71348e+06	8.84317	4.01537e-05	6459458	7012045
7	6.73361e+06	8.76349	3.71783e-05	6413903	7043687
7	3.21651e+07	7.76133	8.17865e-06	30754563	33560751
7	3.54674e+07	7.67531	1.02352e-05	34301515	36634914
7	6.75375e+06	7.468	1.63441e-05	6030927	7487258
7	3.21752e+07	7.38911	8.03796e-06	30688315	33560751
7	3.21953e+07	7.23355	7.98408e-06	30754563	33688375
7	3.2145e+07	6.82461	9.70975e-06	30959863	33363774
7	1.18034e+08	6.75114	1.88017e-05	117445819	118665164
7	1.18044e+08	6.74166	7.2166e-05	117879783	118203182
7	1.03124e+08	6.72008	9.61844e-06	101902385	104352078
7	1.03093e+08	6.60592	1.33537e-05	102217737	103943912
7	4.67635e+07	6.53635	9.31894e-06	45484189	48002486
7	3.54774e+07	6.5042	1.10974e-05	34427195	36531819
7	3.58801e+07	6.41993	6.96575e-05	35737243	36038260
7	4.67535e+07	6.32852	9.16304e-06	45463557	48053790
7	1.18054e+08	6.30639	3.56519e-05	117736928	118353385
7	4.67837e+07	6.22449	1.13797e-05	45755694	47810659
7	6.70341e+06	6.09295	2.32944e-05	6194563	7208670
7	6.55704e+07	6.07673	1.03909e-05	64424347	66716949
7	3.61016e+07	6.02927	0.000195367	36062178	36142953
7	3.21349e+07	6.00367	1.11669e-05	31125298	33179401
7	6.55603e+07	5.9983	8.90913e-06	64227041	66854275
7	6.55804e+07	5.98687	1.26924e-05	64666935	66519117
7	6.55502e+07	5.87503	8.32281e-06	64123006	66936102
7	3.22054e+07	5.74885	8.26104e-06	30754563	33560751
7	4.67937e+07	5.73625	1.27806e-05	45868419	47679371
7	4.67434e+07	5.69399	1.02009e-05	45582983	47883622
7	6.56106e+07	5.66046	3.32829e-05	65263314	65951910
7	6.55401e+07	5.65164	8.31919e-06	64123006	66936102
7	103103442	5.63165	1.28916e-05	102217737	104009508
7	3.61117e+07	5.5144	3.89568e-05	35804792	36388047
7	3.22154e+07	5.456	8.52049e-06	30811767	33560751
7	1.03234e+08	5.41898	5.44259e-06	101032881	105435591
7	3.54573e+07	5.30639	1.1814e-05	34467252	36423232
7	4.29981e+07	5.2935	4.63107e-05	42742849	43256251
7	6.55301e+07	5.27995	8.41786e-06	64123006	66936102
7	4.67132e+07	5.25241	2.45019e-05	46224670	47196747
7	1.03224e+08	5.23434	5.70375e-06	101123196	105282344
7	1.92782e+07	5.22276	3.40347e-05	18935287	19627782
7	3.01213e+07	5.03842	3.3095e-05	29771513	30475066
7	3.28598e+07	5.02637	6.76371e-06	31125298	34620944
7	1.02993e+08	5.02032	2.4013e-05	102513260	103466145
7	3.28699e+07	5.01302	7.06135e-06	31196228	34554912
7	4.58272e+07	4.99897	7.18493e-05	45668156	45971710
7	3.28497e+07	4.96932	6.63536e-06	31058899	34647900
7	3.55177e+07	4.90201	2.27455e-05	35007426	36038260
7	3.28396e+07	4.88254	6.84714e-06	31125298	34577634
7	3.01112e+07	4.87174	2.92684e-05	29707157	30475066
7	4.67333e+07	4.86302	1.57679e-05	46049439	47475050
7	3.04737e+07	4.82625	7.02476e-05	30348843	30539947
7	3.55278e+07	4.80727	3.02694e-05	35163061	35902831
7	3.28799e+07	4.78971	8.00405e-06	31385751	34376517
7	3.28296e+07	4.75298	7.09944e-06	31161760	34467344
7	6.552e+07	4.70191	8.68655e-06	64159564	66854275
7	6.56006e+07	4.67752	3.23829e-05	65263314	65951910
7	3.21148e+07	4.61971	1.3511e-05	31251555	33001452
7	3.28195e+07	4.56349	7.50014e-06	31224950	34376517
7	3.54372e+07	4.53709	1.79607e-05	34784870	36103591
7	1.21099e+07	4.50901	2.58553e-05	11678121	12564343
7	8.05816e+07	4.49959	3.37022e-05	80238390	80908894
7	3.55479e+07	4.4673	2.25711e-05	35045539	36062269
7	3.58701e+07	4.4107	3.53821e-05	35534289	36208221
7	1.20998e+07	4.40506	1.83859e-05	11452325	12730260
7	4.95523e+07	4.40138	0.000207915	49504932	49582119
7	3.01314e+07	4.39184	2.16274e-05	29588548	30539947
7	3.53768e+07	4.3829	5.24654e-05	35163061	35604131
7	8.74781e+07	4.35651	2.4076e-05	86986688	87973725
7	6.56408e+07	4.31145	2.37016e-05	65184291	66144204
7	3.54472e+07	4.29342	1.52311e-05	34671252	36208221
7	6.56207e+07	4.26852	8.43089e-05	65491149	65752350
7	3.28094e+07	4.26465	8.44522e-06	31419295	34215416
7	3.25879e+07	4.25329	1.90158e-05	31961324	33179401
7	1.20897e+07	4.24129	1.55993e-05	11343798	12845845
7	1.03144e+08	4.23595	9.00873e-06	101840965	104458645
7	5.05227e+06	4.19124	0.00123355	5034468	5052505
7	4.95423e+07	4.16359	1.9526e-05	48946458	50155273
7	3.29202e+07	4.16202	1.32426e-05	32029324	33812540
7	8.7468e+07	4.15871	1.52518e-05	86686976	88236294
7	4.95624e+07	4.13142	1.84687e-05	48916152	50207364
7	2.03857e+07	4.1207	1.71766e-05	19710772	21037447
7	8.84748e+07	4.09248	5.88289e-05	88312753	88655498
7	3.289e+07	4.06813	1.22922e-05	31948887	33864605
7	8.74579e+07	4.05365	1.57951e-05	86736278	88201842
7	9.07602e+07	4.05244	0.000211813	90737260	90798005
7	1.02962e+08	4.05225	2.10148e-05	102401853	103466145
7	7.82861e+07	4.03285	6.26671e-05	78094930	78476227
7	6.55905e+07	3.99694	2.53313e-05	65184291	66055077
7	9.12837e+07	3.95099	0.000251677	91282614	91315494
7	4.29881e+07	3.94947	5.46036e-05	42779894	43181219
7	3.53566e+07	3.93587	2.76478e-05	34934818	35773112
7	4.68038e+07	3.918	6.15963e-05	46689152	46980501
7	1.92681e+07	3.90024	2.11395e-05	18714536	19824034
7	3.26081e+07	3.89628	2.60514e-05	32153064	33031593
7	4.46896e+07	3.88691	3.06901e-05	44316418	45009196
7	8.05916e+07	3.86989	3.3883e-05	80238390	80908894
7	1.03114e+08	3.84186	5.76628e-05	102920233	103319291
7	6.55099e+07	3.83931	9.38049e-06	64270523	66785539
7	6.76382e+06	3.81274	1.76909e-05	6087776	7419849
7	3.25779e+07	3.77719	1.4895e-05	31791513	33363774
7	9.07703e+07	3.77683	3.01862e-05	90385845	91162036
7	3.29001e+07	3.75908	5.1515e-05	32699119	33119064
7	3.2598e+07	3.74358	6.90984e-05	32467399	32763116
7	9.07501e+07	3.74325	2.61529e-05	90321591	91201305
7	7.83062e+07	3.74204	1.9744e-05	77726750	78906633
7	3.29303e+07	3.73638	1.24216e-05	31997418	33879148
7	4.91597e+07	3.73593	7.31603e-05	49019421	49318139
7	9.12737e+07	3.73173	4.34427e-05	90999783	91544644
7	1.84426e+07	3.73131	1.71736e-05	17752946	19138011
7	4.47097e+07	3.72777	1.83972e-05	44086180	45332718
7	1.84325e+07	3.71894	1.67132e-05	17739235	19138011
7	1.10252e+08	3.71202	2.1839e-05	109724522	110661667
7	1.21199e+07	3.69216	0.000237774	12118910	12147317
7	3.29101e+07	3.68771	4.69782e-05	32665416	33119064
7	6.59227e+07	3.67996	1.18043e-05	64926086	66936102
7	5.29754e+07	3.67438	1.16987e-05	51953976	53997282
7	6.59127e+07	3.67363	1.03505e-05	64793441	67063136
7	2.04561e+07	3.67289	2.05722e-05	19881958	21037447
7	3.25678e+07	3.64727	1.36098e-05	31693365	33363774
7	1.15678e+08	3.63529	0.000272655	115648962	115709857
7	3.22255e+07	3.62878	1.01295e-05	31058899	33363774
7	7.23701e+06	3.62318	4.21198e-05	7012045	7487258
7	3.2155e+07	3.6224	9.89714e-06	30959863	33363774
7	3.27994e+07	3.62039	1.2631e-05	31897025	33738273
7	1.84526e+07	3.60906	1.89077e-05	17819502	19059065
7	2.01541e+07	3.60474	0.000126571	20060552	20231112
7	5.60601e+06	3.60118	3.87912e-05	5314510	5904211
7	8.84647e+07	3.59359	4.49749e-05	88201788	88722187
7	1.03244e+08	3.59201	5.48675e-06	101067184	105391255
7	3.35545e+07	3.59042	2.57642e-05	33104992	33949305
7	3.35645e+07	3.58765	3.52627e-05	33245769	33879148
7	3.82399e+06	3.58263	5.81302e-05	3624237	4020302
7	7.82962e+07	3.56557	3.64388e-05	77971847	78597684
7	2.95474e+07	3.54508	0.000423519	29546637	29560425
7	1.03063e+08	3.54006	2.12903e-05	102513260	103605892
7	1.03214e+08	3.53405	5.97486e-06	101222777	105203081
7	5.59594e+06	3.53182	7.71025e-05	5458125	5741974
7	6.71309e+07	3.52306	2.74577e-05	66698907	67464483
7	8.74982e+07	3.51264	5.12657e-05	87288239	87728703
7	6.56509e+07	3.51212	2.27596e-05	65184291	66165509
7	6.71107e+07	3.48271	2.15642e-05	66576536	67660095
7	4.46996e+07	3.46596	2.76283e-05	44286248	45125448
7	1.15159e+07	3.45224	4.46453e-05	11267570	11767267
7	9.71433e+07	3.44498	9.4356e-05	97023172	97258591
7	4.47399e+07	3.43217	1.04166e-05	43608923	45868525
7	4.91698e+07	3.43117	4.95672e-05	48946458	49381224
7	1.05933e+08	3.42555	0.00092643	105872919	105932705
7	3.04838e+07	3.42517	3.23372e-05	30116170	30852847
8	1.09318e+08	10.6381	1.34343e-05	108431868	110204127
8	1.09328e+08	9.01149	1.4669e-05	108626319	110129047
8	1.09278e+08	7.71747	1.14277e-05	108239598	110319599
8	1.09268e+08	6.9196	1.14814e-05	108239598	110298775
8	1.22153e+08	6.78059	7.27905e-06	120535484	123772861
8	5.41141e+07	6.58421	2.45481e-06	49258218	58959785
8	5.41241e+07	6.57854	2.41397e-06	49187830	59064174
8	5.4104e+07	6.54914	2.47152e-06	49258218	58847456
8	5.41342e+07	6.51452	2.39748e-06	49136460	59126040
8	2.34256e+06	6.48028	3.17526e-05	1987687	2708617
8	1.09308e+08	6.47541	1.57453e-05	108626319	110038218
8	5.40939e+07	6.46839	2.51069e-06	49320312	58847456
8	1.09369e+08	6.45737	3.68663e-05	109043840	109666335
8	5.41443e+07	6.38202	2.4347e-06	49258218	59064174
8	5.40839e+07	6.32493	2.59715e-06	49545122	58674823
8	1.09358e+08	6.16399	3.79349e-05	109043840	109666335
8	5.41543e+07	6.14235	2.48404e-06	49353970	58959785
8	5.40738e+07	6.0703	2.69227e-06	49636101	58494490
8	1.22032e+08	5.98519	8.45381e-06	120626035	123425085
8	1.22042e+08	5.872	9.51697e-06	120811620	123282310
8	1.09379e+08	5.81219	5.37249e-05	109168602	109582955
8	1.22163e+08	5.79929	6.80401e-06	120410868	123900438
8	5.41644e+07	5.7594	2.60883e-06	49589760	58730347
8	1.09338e+08	5.73529	2.76997e-05	108915393	109744897
8	5.40637e+07	5.59199	2.83208e-06	49879222	58296031
8	6.97472e+07	5.44215	3.1737e-06	66021571	73502530
8	1.22092e+08	5.39885	1.15694e-05	121055892	123084703
8	6.97572e+07	5.38751	3.16332e-06	65965463	73502530
8	5.45469e+07	5.34753	2.79277e-06	50266296	58814848
8	5.45368e+07	5.34029	2.82872e-06	50386740	58730347
8	6.95861e+07	5.33624	2.40719e-06	64652437	74543355
8	6.97371e+07	5.33255	3.16199e-06	65965463	73502530
8	5.4557e+07	5.33183	2.77618e-06	50236038	58847456
8	6.95761e+07	5.3314	2.37497e-06	64562844	74615223
8	2.3325e+06	5.32067	2.82278e-05	1950505	2737125
8	8.86015e+07	5.30474	1.97215e-05	87997875	89192620
8	6.95962e+07	5.30388	2.52988e-06	64911050	74336005
8	6.9566e+07	5.3032	2.32559e-06	64422981	74702878
8	5.4567e+07	5.2992	2.76963e-06	50236038	58847456
8	5.45268e+07	5.29226	2.86305e-06	50386740	58716014
8	1.22173e+08	5.27859	6.73041e-06	120393235	123949665
8	6.95559e+07	5.26523	2.30827e-06	64359670	74751242
8	5.45771e+07	5.24994	2.78482e-06	50386740	58847456
8	6.21813e+06	5.23794	8.11462e-05	6114448	6364856
8	6.97673e+07	5.23206	3.23934e-06	66064190	73450528
8	6.95459e+07	5.22196	2.28467e-06	64359670	74777724
8	5.45872e+07	5.18756	2.80634e-06	50386740	58847456
8	6.96063e+07	5.18287	2.57512e-06	64969836	74257801
8	6.95358e+07	5.17951	2.26382e-06	64283952	74827171
8	5.41745e+07	5.17207	2.78057e-06	49879222	58470217
8	1.09429e+08	5.17152	1.59071e-05	108674618	110129047
8	5.45167e+07	5.15562	2.91179e-06	50411302	58614190
8	6.95257e+07	5.14081	2.2634e-06	64283952	74827171
8	8.86116e+07	5.13143	2.36753e-05	88141555	89083215
8	6.95157e+07	5.10443	2.24849e-06	64283952	74827171
8	5.45972e+07	5.09988	2.8282e-06	50386740	58814848
8	1.19717e+08	5.09422	1.94639e-05	119155583	120332755
8	6.95056e+07	5.06806	2.245e-06	64166550	74827171
8	6.94955e+07	5.03611	2.20344e-06	64066335	74937155
8	6.97774e+07	5.01069	3.42458e-06	66310101	73263284
8	6.94855e+07	5.00574	2.1867e-06	64043575	74937155
8	1.22143e+08	4.99825	1.17945e-05	121161950	123084703
8	6.94754e+07	4.97397	2.20951e-06	64066335	74899948
8	5.46073e+07	4.95709	2.86496e-06	50439903	58779417
8	2.35263e+06	4.94536	2.28264e-05	1854546	2859783
8	6.94653e+07	4.93778	2.23025e-06	64109135	74827171
8	6.9727e+07	4.91109	3.28382e-06	66119972	73377933
8	6.96163e+07	4.90907	2.75916e-06	65294175	73953582
8	1.09157e+08	4.90015	7.42093e-06	107571899	110762084
8	6.94553e+07	4.88949	2.23051e-06	64109135	74827171
8	5.45066e+07	4.86212	3.01185e-06	50562243	58470217
8	1.09177e+08	4.84085	7.83683e-06	107710994	110664250
8	6.94452e+07	4.81988	2.2455e-06	64109135	74777724
8	1.09419e+08	4.74464	2.11926e-05	108869942	109981738
8	5.46174e+07	4.74303	2.98132e-06	50727789	58638518
8	8.85915e+07	4.72745	6.9031e-06	86896409	90280858
8	6.97874e+07	4.72091	3.52691e-06	66385724	73178544
8	6.94351e+07	4.72058	2.25689e-06	64143770	74751242
8	5.43053e+07	4.7083	4.63765e-06	51744532	56884652
8	1.22183e+08	4.69023	8.76968e-06	120826262	123490633
8	1.23965e+08	4.65125	1.1903e-05	123005772	124950205
8	5.40537e+07	4.59195	3.09795e-06	50186784	57920479
8	6.94251e+07	4.56516	2.27237e-06	64166550	74702878
8	1.08181e+08	4.55951	1.65527e-05	107456010	108869946
8	8.86217e+07	4.50701	1.84707e-05	87976538	89245466
8	7.02002e+07	4.41927	8.53465e-06	68984060	71574112
8	5.46274e+07	4.40306	3.07962e-06	50770734	58494490
8	8.45649e+07	4.39885	5.33617e-05	84354759	84750758
8	8.93062e+07	4.37193	6.10177e-06	87373632	91231835
8	7.01901e+07	4.36833	1.38641e-05	69355374	71042950
8	7.018e+07	4.36254	0.00053306	70179451	70180263
8	7.02102e+07	4.35814	7.82346e-06	68677276	71743158
8	6.9415e+07	4.33411	2.32057e-06	64283952	74582935
8	6.97975e+07	4.33291	3.76211e-06	66630789	72924699
8	6.96264e+07	4.33099	2.99343e-06	65636015	73617160
8	5.41845e+07	4.32764	3.15216e-06	50386740	57986821
8	1.08191e+08	4.31892	4.78038e-05	107988664	108431918
8	3.09513e+07	4.31749	1.21767e-05	29967510	31925037
8	7.02203e+07	4.30672	7.58555e-06	68650676	71790900
8	8.92961e+07	4.2978	5.82207e-06	87242317	91343002
8	7.02304e+07	4.28174	7.41401e-06	68650676	71818853
8	1.19727e+08	4.27944	2.50524e-05	119262233	120174572
8	7.02404e+07	4.27939	7.49175e-06	68650676	71818853
8	7.02505e+07	4.27358	7.67293e-06	68724115	71790900
8	5.44966e+07	4.2598	3.17415e-06	50727789	58266706
8	7.02606e+07	4.25037	7.74652e-06	68724115	71790900
8	1.09439e+08	4.23818	1.53058e-05	108674618	110204127
8	8.85814e+07	4.23135	2.48848e-05	88101642	89033857
8	8.85613e+07	4.22383	1.22374e-05	87607032	89461919
8	7.02706e+07	4.2131	7.82198e-06	68746038	71790900
8	3.09412e+07	4.20225	1.01229e-05	29757665	32122592
8	7.79916e+07	4.20097	3.89459e-06	74913959	81067049
8	8.85512e+07	4.18001	0.00010817	88473291	88609131
8	1.09288e+08	4.17854	1.35979e-05	108431868	110129047
8	7.02807e+07	4.15738	7.91187e-06	68791733	71790900
8	1.08171e+08	4.13608	1.85721e-05	107536090	108785510
8	1.22103e+08	4.13176	1.20405e-05	121109161	123084703
8	7.80016e+07	4.10697	3.7635e-06	74816433	81154777
8	8.93364e+07	4.10506	5.68449e-06	87242317	91343002
8	1.19707e+08	4.09295	4.09729e-05	119433393	119971102
8	7.017e+07	4.08569	1.82135e-05	69654137	70818264
8	7.02908e+07	4.08118	8.17125e-06	68984060	71758070
8	1.22435e+08	4.07532	1.41416e-05	121587740	123282310
8	1.19697e+08	4.05571	1.42518e-05	118859965	120535518
8	5.40235e+07	4.04698	4.19847e-06	51183149	56864618
8	8.92861e+07	4.00958	6.8426e-06	87577527	91009579
8	5.43154e+07	3.99673	4.51858e-06	51702283	56951897
8	2.3627e+06	3.99658	3.03108e-05	1987687	2737125
8	3.09311e+07	3.99467	9.53305e-06	29718644	32188237
8	6.66769e+07	3.99157	8.85673e-06	65350168	68019642
8	1.24257e+08	3.98407	2.05559e-05	123703851	124836642
8	6.94049e+07	3.98185	2.39969e-06	64422981	74395086
8	8.85713e+07	3.98075	1.01813e-05	87413366	89559811
8	7.03008e+07	3.97946	8.31751e-06	68984060	71743158
8	1.23945e+08	3.97287	3.92246e-05	123703851	124225647
8	6.9717e+07	3.93766	3.6995e-06	66489167	72924699
8	1.22062e+08	3.93506	3.62174e-05	121749752	122392819
8	1.09258e+08	3.9282	1.41826e-05	108431868	110089723
8	7.79815e+07	3.89744	4.11231e-06	75077569	80889864
8	5.46375e+07	3.85904	3.23265e-06	50945537	58336351
8	8.93465e+07	3.85732	5.53086e-06	87185766	91483315
8	7.03109e+07	3.85679	8.59636e-06	68984060	71695302
8	8.45549e+07	3.84965	2.35693e-05	84080584	85060632
8	3.10419e+07	3.83844	2.07366e-05	30464205	31560847
8	7.80117e+07	3.8365	3.72537e-06	74816433	81227829
8	8.91753e+07	3.82602	4.52112e-06	86522844	91796428
8	7.78607e+07	3.79577	8.09219e-06	76402410	79292762
8	3.09211e+07	3.79042	9.25154e-06	29639510	32188237
8	8.93263e+07	3.76376	6.49614e-06	87517775	91098641
8	6.98076e+07	3.75929	4.05374e-06	66878194	72758563
8	1.17546e+07	3.73525	8.48739e-05	11637373	11865351
8	1.17446e+07	3.7317	9.39395e-05	11637373	11865351
8	8.86317e+07	3.72538	1.74472e-05	87976538	89245466
8	3.10217e+07	3.72272	1.70972e-05	30330094	31704337
8	7.0321e+07	3.71513	8.85355e-06	68984060	71644919
8	7.79614e+07	3.7054	1.06288e-05	76848552	79056816
8	7.79513e+07	3.69571	5.35224e-06	75732741	80176972
8	7.78708e+07	3.69246	8.06859e-06	76402410	79292762
8	1.09187e+08	3.69131	8.38026e-06	107767169	110607587
8	1.09409e+08	3.66909	3.15363e-05	109037245	109744897
8	8.45146e+07	3.64975	1.31979e-05	83621331	85356237
8	8.9276e+07	3.6453	8.78787e-06	87932670	90579688
8	6.6536e+07	3.6303	3.35758e-06	62988184	70036824
8	6.65461e+07	3.6257	3.2281e-06	62869017	70180263
8	1.23955e+08	3.6002	3.52634e-05	123621729	124281874
8	5.41946e+07	3.59853	5.16916e-06	51887571	56494387
8	1.22455e+08	3.59305	1.10104e-05	121393025	123490633
8	1.23925e+08	3.57453	1.33085e-05	123073011	124823363
8	8.45045e+07	3.56251	1.36103e-05	83638394	85356237
8	7.0331e+07	3.55695	9.03063e-06	69033274	71644919
8	3.0911e+07	3.55405	9.52012e-06	29718644	32138424
8	8.93565e+07	3.5416	5.77853e-06	87285553	91343002
8	8.91653e+07	3.53519	4.58054e-06	86689853	91759102
8	1.22193e+08	3.51952	1.16703e-05	121202427	123219567
8	1.22445e+08	3.51944	1.38029e-05	121587740	123282310
8	1.22425e+08	3.51051	1.73336e-05	121749752	123084703
8	3.13237e+07	3.50972	5.77537e-06	29262670	33386302
8	7.79412e+07	3.50178	1.00428e-05	76772996	79094184
8	8.92055e+07	3.50011	5.99009e-06	87214902	91098641
8	9.08262e+07	3.49114	1.23397e-05	89891272	91796428
8	3.11224e+07	3.44833	2.60116e-05	30672518	31560847
8	3.13338e+07	3.44774	5.77337e-06	29262670	33386302
8	6.65561e+07	3.44571	3.29501e-06	62944294	70180263
8	6.93949e+07	3.43852	2.46125e-06	64562844	74257801
8	7.80218e+07	3.42981	3.81932e-06	74899873	81154777
8	6.65259e+07	3.42209	3.59972e-06	63216989	69839802
8	5.4406e+07	3.41023	3.98854e-06	51408723	57377185
9	1.81394e+07	11.5064	0.000138272	18055718	18212189
9	1.85607e+07	10.6193	2.41332e-05	18084271	19056493
9	3.83205e+07	10.5824	0.000479405	38296248	38354511
9	1.81494e+07	10.3509	2.53583e-05	17681896	18592729
9	1.81294e+07	10.2094	3.84098e-05	17873780	18427771
9	1.85808e+07	10.1831	3.36879e-05	18249358	18915166
9	9.26254e+06	8.7717	0.000792483	9262279	9282788
9	2.37163e+07	8.36981	3.83775e-05	23469783	24003661
9	3.08379e+07	8.01063	6.2433e-05	30658131	31022006
9	7.72885e+07	7.82013	0.000366591	77270365	77326569
9	1.86008e+07	7.18527	2.43601e-05	18137741	19056493
9	1.28935e+08	7.11306	2.70594e-05	128509194	129374321
9	2.69661e+07	7.0217	1.15789e-05	25943750	27996275
9	1.85707e+07	7.01057	9.38208e-05	18458714	18666681
9	1.28945e+08	6.8249	2.57997e-05	128509194	129407640
9	2.69962e+07	6.70979	3.15738e-05	26633977	27360135
9	1.84303e+07	6.51274	3.70093e-05	18137741	18738712
9	1.81595e+07	6.37584	2.15963e-05	17654065	18666681
9	7.72986e+07	6.32935	2.77192e-05	76895141	77704186
9	4.00458e+07	6.24602	1.45036e-05	39222939	40835017
9	1.34452e+08	6.22054	0.000127568	134359802	134518439
9	1.34442e+08	6.15567	3.89805e-05	134138609	134743127
9	4.00558e+07	6.15415	2.05553e-05	39487839	40629831
9	2.69762e+07	6.1475	1.67212e-05	26269359	27678968
9	8.36983e+06	6.10143	5.77873e-05	8222909	8574709
9	9.27257e+06	6.08092	3.20504e-05	8906194	9622247
9	1.21954e+08	5.97491	4.96395e-05	121715489	122176679
9	1.21944e+08	5.91106	2.01839e-05	121356932	122497566
9	9.66375e+06	5.89886	1.04751e-05	8531587	10718945
9	1.34462e+08	5.7108	2.53196e-05	134006709	134921012
9	1.94036e+06	5.57874	1.82262e-05	1296480	2525346
9	8.26953e+06	5.57794	1.79556e-05	7606834	8906194
9	3.83306e+07	5.51623	2.40433e-05	37864025	38806594
9	9.70387e+06	5.49128	1.08267e-05	8603300	10718945
9	1.85507e+07	5.47915	3.31633e-05	18191514	18887336
9	8.2595e+06	5.43234	2.10002e-05	7697236	8807894
9	1.93033e+06	5.43051	1.4757e-05	1136085	2702111
9	1.84403e+07	5.42482	2.1225e-05	17902706	18967342
9	4.73679e+07	5.33213	7.29726e-05	47235849	47513831
9	2.69561e+07	5.25544	1.14656e-05	25922896	27996275
9	7.73086e+07	5.25096	1.9139e-05	76760983	77915423
9	9.7139e+06	5.23553	1.18046e-05	8702878	10718945
9	2.69361e+07	5.1981	1.00474e-05	25776051	28062032
9	2.6926e+07	5.13056	9.50197e-06	25711427	28143985
9	1.26718e+08	5.00133	8.03192e-05	126572251	126839931
9	9.67378e+06	4.99864	1.03409e-05	8514294	10828382
9	1.89318e+07	4.91083	3.45061e-05	18592695	19255486
9	1.89017e+07	4.88712	3.6644e-05	18592695	19209486
9	1.86108e+07	4.86559	2.00834e-05	18014232	19169932
9	4.00758e+07	4.7479	2.78251e-05	39661913	40427186
9	1.21934e+08	4.74127	1.74125e-05	121277707	122592183
9	1.28915e+08	4.67976	1.55686e-05	128167102	129635558
9	9.64369e+06	4.63445	2.14404e-05	9093056	10180053
9	4.7378e+07	4.61551	2.23674e-05	46887795	47895126
9	4.00658e+07	4.58478	0.000179895	40004681	40125831
9	3.90026e+07	4.57339	1.46137e-05	38186994	39789914
9	2.48297e+07	4.57035	3.06521e-05	24444922	25217369
9	1.21964e+08	4.54397	1.77292e-05	121306733	122592183
9	8.28959e+06	4.54191	2.81774e-05	7887016	8702976
9	7.76801e+06	4.52216	1.70522e-05	7093455	8463464
9	1.32115e+08	4.46866	4.81237e-05	131891799	132355257
9	3.95944e+07	4.45667	2.62512e-05	39181072	40034138
9	7.75798e+06	4.43585	1.50916e-05	6981197	8531662
9	8.77105e+06	4.41341	1.15336e-05	7737115	9778724
9	1.34472e+08	4.40081	1.74237e-05	133800677	135133823
9	2.7237e+07	4.36456	4.97641e-05	27006453	27429291
9	2.48397e+07	4.34689	0.000141891	24774139	24919146
9	1.26708e+08	4.34219	2.9888e-05	126347244	127105243
9	2.7247e+07	4.32558	3.52252e-05	26948744	27569393
9	8.76102e+06	4.30609	1.38499e-05	7945311	9622247
9	3.90126e+07	4.27906	1.59124e-05	38296248	39738465
9	2.6916e+07	4.2444	1.12711e-05	25881809	27943662
9	7.11604e+06	4.22553	5.28552e-05	6894194	7323991
9	1.32125e+08	4.21682	0.000189326	132066795	132172011
9	2.48196e+07	4.19075	1.83454e-05	24173713	25468695
9	1.28925e+08	4.16645	2.48769e-05	128468553	129374321
9	7.10601e+06	4.06857	5.33209e-05	6894194	7323991
9	1.84504e+07	4.06462	3.50164e-05	18137741	18767894
9	9.72393e+06	4.05949	1.41851e-05	8882445	10567889
9	2.48497e+07	4.03272	6.61442e-05	24685824	24974843
9	8.78108e+06	4.02038	1.0987e-05	7697236	9862028
9	6.56934e+07	3.97478	5.2925e-05	65471996	65908933
9	4.28747e+06	3.9286	7.44494e-05	4144572	4439830
9	9.67073e+07	3.91951	0.000913286	96682070	96707536
9	6.12098e+07	3.91283	6.22927e-05	61022398	61369943
9	9.63366e+06	3.91208	2.62261e-05	9183138	9952549
9	7.77804e+06	3.90921	0.000323704	7737115	7812523
9	2.37063e+07	3.90595	2.39699e-05	23234587	24191900
9	1.34432e+08	3.90501	3.71873e-05	134124902	134743127
9	8.73093e+06	3.89147	0.000102523	8631690	8841101
9	1.26738e+08	3.8867	2.3071e-05	126275446	127246137
9	7.78807e+06	3.87902	2.22643e-05	7268706	8303439
9	8.74096e+06	3.87174	6.3148e-05	8574608	8906194
9	1.88917e+07	3.85151	3.71687e-05	18573601	19209486
9	235201	3.83545	6.26701e-06	44624	2142489
9	4.00257e+07	3.81798	1.67832e-05	39315592	40691542
9	2.73774e+07	3.81656	2.41942e-05	26898580	27865854
9	5.32056e+07	3.81379	1.92652e-05	52596940	53796061
9	8.39993e+06	3.80317	0.000112793	8303407	8479500
9	2.66652e+07	3.77247	0.000136937	26590768	26730124
9	8.75099e+06	3.69468	2.07994e-05	8222909	9282788
9	1.21924e+08	3.68798	2.18599e-05	121395841	122445028
9	6.79603e+07	3.6457	0.00023473	67901889	67981846
9	1.85908e+07	3.61553	0.000125293	18495234	18666681
9	5.82212e+06	3.56432	3.38027e-05	5503983	6136068
9	245231	3.53508	6.18368e-06	44624	2183944
9	9.60357e+06	3.53007	1.62334e-05	8882445	10315227
9	7.73487e+07	3.52468	1.08565e-05	76246691	78445153
9	9.59354e+06	3.49032	1.42386e-05	8807894	10432155
9	3.00756e+07	3.47771	5.65427e-05	29880260	30262839
9	2.79692e+07	3.45745	1.02111e-05	26811773	29132401
9	1.89218e+07	3.45655	7.96636e-05	18800672	19056493
9	6.73685e+07	3.45653	0.000110519	67261419	67434997
9	6.57035e+07	3.446	4.04926e-05	65448637	65989516
9	1.9504e+06	3.42573	3.40147e-05	1679407	2299242
9	7.73186e+07	3.42561	1.6269e-05	76581201	77990757
9	2.70063e+07	3.4085	0.00177301	26986805	27006526
9	2.44188e+06	3.3998	0.000139332	2420291	2525346
10	1.81259e+07	11.7804	2.31669e-05	17617446	18619187
10	1.81058e+07	10.8798	3.1896e-05	17758673	18474980
10	1.81159e+07	10.5843	0.000132806	18036506	18188951
10	1.83164e+07	10.1432	2.01812e-05	17725796	18883228
10	18135903	9.71296	1.88038e-05	17559057	18761851
10	5.3535e+07	8.44111	0.000122867	53460137	53604224
10	5.3545e+07	8.25979	3.52731e-05	53221341	53882258
10	1.83063e+07	7.86544	6.17674e-05	18114047	18489943
10	1.81459e+07	7.80956	2.5695e-05	17709883	18601226
10	5.35751e+07	7.71605	1.09655e-05	52483619	54659669
10	5.35851e+07	7.63719	1.11781e-05	52557483	54629483
10	6.30613e+06	7.62938	7.44815e-05	6153878	6452746
10	5.35951e+07	7.32043	1.51411e-05	52833220	54374601
10	1.83264e+07	7.27075	4.2762e-05	18071465	18601226
10	1.82963e+07	7.04873	3.59189e-05	18036506	18619187
10	3.83668e+07	6.85713	9.12291e-06	37092923	39681334
10	4.82216e+07	6.85106	1.42107e-05	47411838	49036408
10	5.35651e+07	6.84224	2.15626e-05	53013087	54117013
10	4.82116e+07	6.71715	1.52162e-05	47443001	48976482
10	3.83768e+07	6.68746	9.85142e-06	37162255	39527744
10	5.65626e+07	6.2989	1.52708e-05	55778808	57344404
10	3.83568e+07	6.27813	8.69861e-06	36999533	39701552
10	4.23091e+06	6.03033	3.00249e-05	3841427	4595743
10	1.87174e+07	5.79064	2.23042e-05	18188904	19169790
10	5.951e+07	5.76558	1.72192e-05	58824476	60176802
10	5.95e+07	5.7633	1.97198e-05	58975813	60100154
10	1.87274e+07	5.734	0.000154149	18671088	18790869
10	2.51937e+07	5.66063	1.94887e-05	24579681	25780970
10	2.52037e+07	5.61663	1.84443e-05	24579681	25850791
10	3.83869e+07	5.56519	1.15855e-05	37355101	39408510
10	1.83364e+07	5.559	2.75432e-05	17935475	18761851
10	5.18207e+07	5.44766	5.83398e-05	51650913	51978149
10	4.81915e+07	5.38451	1.72756e-05	47548295	48856501
10	5.949e+07	5.38232	2.69252e-05	59059078	59840171
10	4.82016e+07	5.33842	1.87176e-05	47582879	48826779
10	5.3525e+07	5.3291	6.09315e-05	53347592	53720173
10	3.6853e+07	5.32357	3.26845e-05	36500615	37185198
10	4.82417e+07	5.27277	1.50911e-05	47467649	49036408
10	2.34693e+07	5.24829	0.000118403	23415747	23568533
10	2.34593e+07	5.23081	5.23e-05	23255345	23664236
10	3.83167e+07	5.11892	8.05124e-06	36847849	39797352
10	5.65526e+07	5.03615	1.46477e-05	55753885	57344404
10	5.66228e+07	5.02152	2.82038e-05	56215910	57031017
10	3.83067e+07	4.94838	7.92048e-06	36794640	39797352
10	1.80958e+07	4.9216	2.7194e-05	17669633	18517987
10	3.85172e+07	4.78357	2.70443e-05	38081572	38931797
10	5.3555e+07	4.76631	3.62446e-05	53347592	53882258
10	5.18307e+07	4.71117	3.10241e-05	51453730	52181184
10	3.6843e+07	4.63989	3.23191e-05	36500615	37185198
10	2.34493e+07	4.56078	2.57458e-05	23004749	23907008
10	1.87374e+07	4.5294	2.30593e-05	18264900	19169790
10	2.34794e+07	4.50763	3.46976e-05	23149071	23805606
10	3.82966e+07	4.48546	8.11039e-06	36819183	39751335
10	5.29936e+07	4.47827	2.55432e-05	52557483	53460137
10	3.83267e+07	4.42786	8.3607e-06	36895382	39751335
10	1.53689e+07	4.41375	8.88797e-05	15242822	15457899
10	1.79354e+07	4.39207	0.00319509	17893228	17935562
10	2.51736e+07	4.33902	3.99693e-05	24884639	25472492
10	2.52137e+07	4.24159	1.80811e-05	24579681	25850791
10	4.81815e+07	4.23879	2.18278e-05	47672064	48719427
10	5.65927e+07	4.22957	4.38595e-05	56341230	56859981
10	5.3144e+07	4.22621	1.02914e-05	51978149	54275645
10	3.85372e+07	4.20976	4.10012e-05	38259717	38793389
10	1.29352e+06	4.16725	2.23946e-05	771334	1813610
10	5.66027e+07	4.16193	5.62448e-05	56398681	56759041
10	5.3154e+07	4.1611	1.05257e-05	52049167	54275645
10	5.948e+07	4.125	5.22729e-05	59254103	59693876
10	5.10387e+07	4.11069	2.14685e-05	50500656	51564056
10	6.61969e+07	4.07414	0.000104034	66117207	66275019
10	5.10287e+07	4.06989	4.98487e-05	50803450	51264594
10	4.25096e+06	4.05201	1.90332e-05	3620656	4864643
10	1.53489e+07	3.97149	8.28633e-06	13925725	16787038
10	6.61868e+07	3.94075	4.85866e-05	65958389	66409719
10	4.21086e+06	3.93461	5.17118e-05	4021540	4408833
10	1.53389e+07	3.91193	6.90916e-06	13616011	17073263
10	3.83468e+07	3.90476	8.90602e-06	36999533	39681334
10	5.10086e+07	3.89322	4.11102e-05	50735278	51282985
10	3.6863e+07	3.88235	2.2957e-05	36347907	37355134
10	5.10187e+07	3.87359	0.00036549	50998703	51020014
10	3.82866e+07	3.86911	8.44298e-06	36895382	39701552
10	1.23336e+06	3.83478	2.25185e-05	726404	1754830
10	1.30354e+06	3.81012	1.76197e-05	642804	1957468
10	5.30337e+07	3.80593	2.14956e-05	52483619	53552288
10	3.95097e+07	3.77825	8.08979e-05	39368630	39625118
10	5.65726e+07	3.70825	3.64526e-05	56265550	56889208
10	5.3134e+07	3.69882	1.1646e-05	52110877	54143136
10	3.7096e+06	3.68587	0.000493023	3708818	3725615
10	1.8156e+07	3.67786	3.89722e-05	17848170	18457481
10	3.68731e+07	3.63312	1.88141e-05	36236022	37476514
10	3.71962e+06	3.62587	4.06578e-05	3431386	3975594
10	3.86475e+07	3.57344	4.53054e-05	38408874	38889871
10	5.10487e+07	3.55917	1.70897e-05	50365563	51743667
10	3.87578e+07	3.55724	1.25278e-05	37804480	39701552
10	3.92089e+07	3.54025	0.000605886	39187985	39209828
10	5.30037e+07	3.53786	4.86923e-05	52779395	53221341
10	5.94699e+07	3.50466	0.000253585	59426716	59494379
10	3.69957e+06	3.49968	4.3213e-05	3431386	3975594
10	2.2958e+07	3.4712	0.00977429	22958023	22958059
10	4.22088e+06	3.4711	0.000146161	4157411	4283556
10	1.53288e+07	3.46917	6.50172e-06	13488642	17156117
10	2.51836e+07	3.46624	4.42237e-05	24930618	25433655
10	772204	3.42827	0.000297863	771334	790771
10	1.28349e+06	3.42308	4.74422e-05	1087479	1487645
10	5.30237e+07	3.41055	4.01282e-05	52779395	53221341
11	302224	10.3258	8.00494e-06	41936	1800126
11	292213	9.15726	8.81559e-06	41936	1636737
11	222135	9.07487	7.93043e-06	41936	1723581
11	312235	9.03866	9.27818e-06	41936	1544564
11	232146	8.76214	8.59569e-06	41936	1611143
11	322246	7.99293	1.20835e-05	41936	1302701
11	202113	7.5465	7.64833e-06	41936	1759414
11	332257	7.23657	1.3191e-05	41936	1216839
11	192102	7.17196	7.54262e-06	41936	1776586
11	4.66034e+07	6.6398	1.55012e-05	45883193	47365553
11	4.65734e+07	6.25417	1.52741e-05	45811169	47347820
11	6.14899e+07	6.18403	2.3147e-05	60980052	61974495
11	6.14999e+07	6.18275	1.56558e-05	60792080	62244545
11	4.66234e+07	6.15454	1.23794e-05	45693643	47567460
11	1.04034e+07	5.95306	8.28795e-05	10282989	10545802
11	182091	5.8918	8.15406e-06	41936	1636737
11	2.07949e+07	5.85318	3.33898e-05	20473935	21133494
11	6.31217e+07	5.79458	6.9305e-05	62982110	63272544
11	6.14799e+07	5.78551	6.06814e-05	61303235	61671523
11	7.22988e+06	5.71037	1.52412e-05	6492809	8015295
11	4.65634e+07	5.51567	1.37126e-05	45693643	47424151
11	4.66335e+07	5.51521	1.27955e-05	45728752	47567460
11	282202	5.49104	1.32317e-05	41936	1144871
11	4.65934e+07	5.40101	3.85131e-05	46345690	46896549
11	6.15099e+07	5.26623	1.40227e-05	60666325	62357993
11	262180	5.22717	2.07234e-05	41936	840151
11	342268	5.22247	1.76176e-05	41936	1000477
11	242157	4.99019	1.77086e-05	41936	904464
11	1.03934e+07	4.88338	3.64757e-05	10082220	10714929
11	2.07749e+07	4.83647	3.9377e-05	20473935	21078932
11	4.66435e+07	4.82951	1.42171e-05	45811169	47469607
11	4.65834e+07	4.72897	4.77393e-05	46345690	46821592
11	6.76267e+07	4.70737	8.85932e-05	67508155	67741505
11	6.31117e+07	4.58877	3.93282e-05	62825319	63402781
11	172080	4.36632	9.77359e-06	41936	1368612
11	6.15199e+07	4.36308	1.36229e-05	60666325	62381999
11	212124	4.32303	8.14817e-06	41936	1684625
11	252168	4.18211	9.53272e-05	148653	354644
11	2.07849e+07	4.15503	0.00055141	20759223	20785491
11	6.76167e+07	4.06348	1.97584e-05	67020359	68194049
11	4.66535e+07	4.05584	1.52024e-05	45883193	47424151
11	6.76367e+07	4.04953	2.10017e-05	67066226	68194049
11	7.2399e+06	4.01587	1.95015e-05	6662629	7847488
11	6.72563e+07	3.96348	2.56127e-05	66810273	67686838
11	6.8795e+06	3.94318	0.000137659	6793476	6937391
11	4.66134e+07	3.92628	3.65584e-05	46345690	46896549
11	372301	3.92368	1.50972e-05	41936	1144871
11	382312	3.91339	1.17311e-05	41936	1368612
11	7.04498e+07	3.89839	3.90301e-05	70161001	70755486
11	7.25992e+06	3.89569	1.87429e-05	6662629	7868901
11	6.14599e+07	3.74905	3.44044e-05	61127436	61806463
11	7.04598e+07	3.74243	3.57752e-05	70137310	70768377
11	6.75065e+07	3.73877	3.99725e-05	67238216	67805270
11	6.75165e+07	3.70559	2.42684e-05	67066226	67984142
11	6.88951e+06	3.6894	4.02044e-05	6594180	7185914
11	6.31317e+07	3.67727	2.67845e-05	62710157	63566136
11	91991.4	3.56781	7.65181e-05	41936	210689
11	1.04234e+07	3.42765	4.47122e-05	10166378	10676694
11	6.85076e+07	3.42146	0.00050278	68507232	68568897
12	4.08149e+07	5.60476	1.0974e-05	39723193	41888630
12	4.09861e+07	5.54446	1.83663e-05	40335957	41601807
12	4.10063e+07	5.44691	2.29178e-05	40527136	41505827
12	4.08552e+07	5.26295	1.69696e-05	40151628	41543119
12	4.08653e+07	5.02525	2.17837e-05	40335957	41412237
12	2.99976e+07	4.99073	0.000223865	29946921	30016550
12	4.08048e+07	4.92473	1.11353e-05	39782515	41859164
12	4.09761e+07	4.72007	2.4753e-05	40527136	41412237
12	2.8799e+07	4.62268	2.67664e-05	28371732	29243306
12	2.87487e+07	4.54039	1.65253e-05	28039605	29366183
12	2.88293e+07	4.43762	1.29857e-05	27914652	29748886
12	4.10466e+07	4.35432	9.8397e-06	39858600	42254811
12	4.10365e+07	4.31726	1.32167e-05	40151628	41937864
12	4.10566e+07	4.16504	8.26663e-06	39639587	42455996
12	4.10667e+07	3.96592	7.35762e-06	39463733	42693507
12	2.39947e+07	3.95832	1.8736e-05	23361407	24627085
12	4.0825e+07	3.95636	1.14562e-05	39782515	41859164
12	305374	3.94919	0.000117423	215965	438759
12	2.99875e+07	3.91903	2.94872e-05	29619331	30308665
12	2.40249e+07	3.83077	1.53575e-05	23269354	24793180
12	2.88393e+07	3.81584	1.1545e-05	27804888	29855496
12	2.88192e+07	3.74041	2.33089e-05	28317946	29300459
12	4.10264e+07	3.71813	2.55064e-05	40596342	41485590
12	4.10768e+07	3.67588	6.94353e-06	39354444	42783836
12	3.00077e+07	3.50621	2.30092e-05	29490897	30518205
12	2.40048e+07	3.50161	2.93872e-05	23598527	24406702
12	5.70812e+07	3.45075	4.86587e-05	56852951	57308718
12	2.87386e+07	3.43261	1.52482e-05	27978043	29524948
13	1.65796e+08	14.5105	3.00735e-06	162135893	169761925
13	1.65787e+08	14.3407	2.971e-06	161755955	169791974
13	1.65805e+08	13.961	3.04992e-06	162135893	169736624
13	165778517	13.7465	2.99818e-06	162135893	169761925
13	1.6577e+08	12.8706	3.09385e-06	162135893	169629883
13	1.65761e+08	11.7592	3.23008e-06	162135893	169458603
13	1.65813e+08	11.7045	3.25745e-06	162135893	169490861
13	1.6584e+08	11.2231	3.80056e-06	162692142	168957749
13	1.65831e+08	10.5797	3.84787e-06	162763224	168946589
13	1.65752e+08	10.4071	3.41752e-06	162249735	169224342
13	1.84122e+08	9.38118	1.04681e-05	183011433	185243663
13	1.55907e+08	9.30328	9.13176e-06	154634478	157198949
13	1.65848e+08	9.26707	4.02564e-06	162910090	168828900
13	1.84131e+08	9.22021	1.10892e-05	183087796	185180785
13	1.65744e+08	8.77341	3.67344e-06	162512149	168999234
13	1.84113e+08	8.5068	1.34155e-05	183235172	185003690
13	1.65368e+08	8.14869	9.17894e-06	164103399	166656192
13	1.55916e+08	7.9627	1.4472e-05	155136186	156735288
13	1.93353e+07	7.95187	1.80188e-05	18688709	19974144
13	1.34092e+08	7.88967	2.59228e-05	133653494	134551210
13	1.84078e+08	7.76279	1.19995e-05	183087796	185071430
13	1.65507e+08	7.70434	4.11838e-05	165230202	165707615
13	1.6549e+08	7.64505	2.89623e-05	165084679	165869099
13	1.55881e+08	7.57034	9.15086e-06	154569758	157164422
13	1.65481e+08	7.54897	1.46217e-05	164676288	166301484
13	1.65472e+08	7.46803	1.27947e-05	164551726	166407849
13	1.65394e+08	7.44412	1.01544e-05	164212258	166556901
13	4.61863e+07	7.40758	8.11633e-05	46041062	46325912
13	1.8407e+08	7.34222	1.34078e-05	183179607	184924964
13	1.43981e+08	7.33621	7.84835e-06	142471317	145505995
13	9.53679e+07	7.26651	2.16357e-05	94817918	95885593
13	1.55933e+08	7.20407	1.52144e-05	155184528	156708534
13	1.34075e+08	7.20363	3.09383e-05	133696396	134460596
13	1.65464e+08	7.19605	1.51833e-05	164676288	166178206
13	1.9344e+07	7.17925	1.41243e-05	18504352	20187502
13	1.93178e+07	7.16089	2.10202e-05	18809229	19870414
13	1.93266e+07	7.15461	0.000171533	19274861	19327363
13	1.84166e+08	7.09125	1.19338e-05	183163223	185161421
13	9.53854e+07	7.08234	1.25672e-05	94441267	96324655
13	1.34066e+08	7.02641	1.63871e-05	133362204	134749759
13	1.43999e+08	7.02126	8.30933e-06	142562023	145402732
13	9.53242e+07	6.98053	2.09556e-05	94786652	95885593
13	1.75798e+08	6.94987	7.6956e-05	175679787	175929437
13	1.55925e+08	6.84716	4.36054e-05	155652621	156111291
13	1.43972e+08	6.82561	7.26017e-06	142346897	145615948
13	1.65403e+08	6.81973	1.11168e-05	164325104	166435879
13	1.76402e+08	6.7472	1.61651e-05	175679787	177134578
13	1.65735e+08	6.73824	4.01738e-06	162763224	168673989
13	2.57005e+07	6.73762	2.96434e-05	25316810	26057146
13	1.50058e+08	6.72831	9.7432e-06	148848874	151283720
13	1.50067e+08	6.70281	1.01336e-05	148896478	151237950
13	9.53941e+07	6.64469	1.06335e-05	94300645	96512489
13	1.7641e+08	6.59954	1.44257e-05	175604890	177228364
13	4.61775e+07	6.55835	3.26296e-05	45814929	46521563
13	1.55872e+08	6.48876	9.9032e-06	154783283	156941524
13	1.65455e+08	6.43931	1.69352e-05	164774153	166102617
13	1.93528e+07	6.43142	1.35668e-05	18504352	20233997
13	1.84157e+08	6.42475	1.59095e-05	183443647	184878774
13	1.3411e+08	6.41018	2.28414e-05	133599867	134595908
13	1.34084e+08	6.4057	0.000218445	134082578	134125729
13	1.84052e+08	6.40399	9.66365e-06	182819456	185291923
13	1.34057e+08	6.40179	1.31929e-05	133183601	134956701
13	1.55898e+08	6.3942	9.76188e-06	154783283	156941524
13	1.84043e+08	6.39292	8.45476e-06	182651427	185455666
13	1.65499e+08	6.37134	0.00058033	165432047	165512367
13	1.5589e+08	6.24232	9.95007e-06	154783283	156941524
13	2.5683e+07	6.20549	3.13791e-05	25316810	26057146
13	1.76419e+08	6.10819	1.44911e-05	175604890	177228364
13	2.5718e+07	6.06909	1.78685e-05	25076213	26365557
13	1.65822e+08	6.0303	0.000263987	165821964	165823118
13	9.53067e+07	6.01495	1.59448e-05	94556462	96054772
13	1.65516e+08	5.7784	5.04885e-05	165295876	165707615
13	1.50093e+08	5.71882	1.42633e-05	149283078	150864666
13	9.54029e+07	5.70488	9.80047e-06	94220250	96600040
13	1.34119e+08	5.69719	1.8431e-05	133496942	134749759
13	1.76428e+08	5.64011	1.54005e-05	175679787	177134578
13	1.97351e+08	5.62042	3.39413e-05	197052204	197654430
13	1.93615e+07	5.58565	1.34622e-05	18504352	20233997
13	1.34049e+08	5.58328	1.37221e-05	133183601	134920786
13	1.97368e+08	5.54548	2.61804e-05	196930616	197805306
13	9.53592e+07	5.53425	3.02204e-05	94976181	95740160
13	1.44007e+08	5.43445	8.71719e-06	142646791	145362726
13	9.53155e+07	5.42638	2.33313e-05	94817918	95796591
13	1.7579e+08	5.40001	3.06752e-05	175453412	176176745
13	2.57267e+07	5.31504	1.59316e-05	24985915	26469427
13	1.43964e+08	5.22773	7.48097e-06	142428218	145553698
13	1.84175e+08	5.20692	1.24176e-05	183235172	185103618
13	1.76437e+08	5.20041	1.70805e-05	175739727	177134578
13	1.65376e+08	5.17668	9.81248e-06	164192686	166556901
13	1.84035e+08	5.13827	8.71181e-06	182694775	185367654
13	1.65359e+08	5.12445	1.07414e-05	164252911	166435879
13	1.7892e+08	5.10684	0.000181702	178869494	178976635
13	9.53767e+07	5.10479	9.82137e-05	95318116	95494441
13	9.53329e+07	5.09865	3.28668e-05	94976181	95659026
13	5.19482e+07	5.05859	0.000449945	51929336	51948724
13	1.93091e+07	5.05221	2.39017e-05	18809229	19799550
13	1.84061e+08	5.03387	0.000181678	183993978	184100893
13	1.65857e+08	5.02302	8.31342e-06	164420903	167263264
13	1.74295e+08	4.94922	8.31416e-06	172856471	175707624
13	1.75903e+08	4.90972	8.6162e-06	174516963	177277967
13	2.57092e+07	4.89927	2.46687e-05	25224198	26177487
13	2.21857e+07	4.89382	1.73713e-05	21500505	22872046
13	1.19734e+07	4.89187	3.47652e-05	11636699	12296462
13	2.21769e+07	4.87231	1.30755e-05	21278004	23022153
13	1.19821e+07	4.8651	3.06834e-05	11597151	12369910
13	1.76393e+08	4.85691	2.31367e-05	175876130	176872267
13	1.74286e+08	4.82601	9.28832e-06	172999983	175527492
13	1.84148e+08	4.80927	5.11844e-05	183934288	184358879
13	1.74303e+08	4.76787	7.82753e-06	172787282	175807032
13	2.56918e+07	4.75555	0.000190954	25657685	25750682
13	1.75912e+08	4.73622	8.45685e-06	174516963	177313318
13	1.44287e+08	4.71914	5.56588e-05	144073093	144501171
13	1.76376e+08	4.7169	2.44115e-05	175929437	176865373
13	1.75895e+08	4.68709	9.48328e-06	174651266	177134578
13	1.62751e+07	4.66181	5.44791e-05	16081774	16494433
13	1.52489e+08	4.64719	1.00734e-05	151317218	153653871
13	9.54116e+07	4.64559	9.92261e-06	94220250	96600040
13	1.52497e+08	4.62289	1.11706e-05	151427699	153561010
13	1.74312e+08	4.61477	7.55094e-06	172745791	175876130
13	1.3404e+08	4.56899	1.55165e-05	133269973	134749759
13	1.44383e+08	4.55486	2.81493e-05	143990487	144778836
13	1.92629e+08	4.54945	3.93292e-05	192367216	192907497
13	1.93703e+07	4.54681	1.44349e-05	18557264	20187502
13	1.77031e+08	4.5047	4.70429e-05	176836425	177277967
13	5.2805e+07	4.49357	8.22868e-05	52685076	52938567
13	1.74321e+08	4.49357	7.54742e-06	172745791	175876130
13	2.51934e+07	4.46905	9.17052e-05	25076213	25316853
13	9.48695e+07	4.448	2.70363e-05	94441267	95251305
13	1.44174e+08	4.44109	1.27713e-05	143238671	145093310
13	1.44375e+08	4.43883	3.10913e-05	143990487	144710369
13	1.4399e+08	4.41584	0.000167984	143956691	144015504
13	4.88618e+07	4.40636	1.31396e-05	47959133	49754414
13	1.52506e+08	4.40411	1.296e-05	151608134	153393052
13	1.5248e+08	4.40278	1.1695e-05	151518551	153445618
13	1.55942e+08	4.38164	2.28362e-05	155436577	156465292
13	1.34136e+08	4.3601	1.84776e-05	133496942	134749759
13	1.62664e+07	4.35484	0.000104662	16154052	16322838
13	1.76445e+08	4.35382	2.45228e-05	175975382	176922208
13	9.5298e+07	4.35209	1.6902e-05	94635103	95995261
13	4.61688e+07	4.35111	2.70328e-05	45761281	46597520
13	1.44296e+08	4.31296	9.14927e-05	144186115	144418570
13	1.85836e+08	4.29725	2.91318e-05	185445552	186133925
13	1.98217e+08	4.29433	2.63949e-05	197805268	198661014
13	1.44278e+08	4.29019	5.24862e-05	144073093	144501171
13	5.19569e+07	4.24871	4.32798e-05	51686630	52213644
13	1.44261e+08	4.21321	3.41443e-05	143956691	144591443
13	1.53485e+08	4.19004	5.67048e-06	151386448	155596672
13	1.75886e+08	4.18375	1.11725e-05	174839715	176938523
13	4.88443e+07	4.18248	1.59048e-05	48125749	49568578
13	1.7433e+08	4.12384	8.17401e-06	172894022	175796666
13	1.44366e+08	4.1181	3.61177e-05	144073093	144690805
13	1.50137e+08	4.08879	1.82464e-05	149486385	150734282
13	1.64668e+08	4.08695	4.25147e-05	164420903	164925247
13	1.44252e+08	4.08611	2.66639e-05	143805989	144690805
13	1.44401e+08	4.06585	2.45635e-05	143956691	144855508
13	1.53494e+08	4.04413	6.03834e-06	151518551	155436577
13	9.48783e+07	4.04401	3.17287e-05	94530918	95251305
13	1.5004e+08	4.04374	2.16715e-05	149501577	150581030
13	1.53477e+08	4.03824	5.81303e-06	151427699	155515302
13	5.27963e+07	4.03569	9.2002e-05	52685076	52922960
13	1.67256e+08	4.02826	3.81806e-05	166993855	167564564
13	1.85827e+08	4.0252	1.87145e-05	185213757	186449169
13	4.88355e+07	4.02185	1.38056e-05	48011444	49625512
13	1.52558e+08	4.0192	1.74518e-05	151905397	153238764
13	1.65446e+08	4.00248	2.03061e-05	164900364	166021150
13	1.65726e+08	3.99571	4.63674e-06	163140181	168262492
13	1.7426e+08	3.9714	1.39242e-05	173476836	175102891
13	1.61127e+08	3.95798	0.000241921	161072268	161127739
13	1.5255e+08	3.9424	1.93509e-05	151986311	153128387
13	1.84096e+08	3.91571	5.17463e-05	183867506	184302800
13	1.53546e+08	3.91159	1.65189e-05	152851477	154269861
13	1.77014e+08	3.90222	2.97775e-05	176637736	177406392
13	4.88705e+07	3.88483	1.27923e-05	47933246	49754414
13	1.29668e+08	3.8418	1.34802e-05	128841315	130557849
13	1.62576e+07	3.8143	3.36681e-05	15910700	16593988
13	2.36021e+07	3.80837	4.11097e-05	23350135	23839933
13	1.92621e+08	3.80714	3.86987e-05	192324093	192907497
13	1.62839e+07	3.80596	2.3952e-05	15793715	16783420
13	5.28138e+07	3.80344	2.56072e-05	52383539	53273632
13	1.50084e+08	3.80314	1.48264e-05	149283078	150864666
13	1.44165e+08	3.79901	1.29038e-05	143238671	145093310
13	4.24791e+07	3.77329	1.42102e-05	41671533	43260899
13	192638243	3.76457	6.69495e-05	192476336	192729518
13	1.44637e+08	3.76421	7.06807e-06	142957781	146328377
13	1.50102e+08	3.75447	1.97037e-05	149501577	150695677
13	1.67265e+08	3.75434	0.000151299	167199210	167310872
[truncated: 585 more rows]
