# Supplementary material for: Identification of Selection Signatures and Loci Associated with Important Economic Traits in Yunan Black and Huainan Pigs
Source: Genes (Basel). 2023 Mar 5;14(3):655. doi: 10.3390/genes14030655 (PMC10048629; doi:10.3390/genes14030655)
Supplement: Supplementary file 1 [file genes-14-00655-s001.zip › supplementary figures and tables/Table S3 DLY.CLR.top1%.xlsx]

## Sheet: Sheet1
DLY CLR top1% candidate region
Chrom	Position	CLR	Alpha	StartPos	EndPos
1	2.24693e+08	26.3	2.18e-06	219202233	230161440
1	2.24703e+08	25.8	2.09e-06	218965506	230433657
1	2.24683e+08	25.7	2.37e-06	219691729	229722405
1	224673073	24.2	2.58e-06	220060666	229315857
1	2.24713e+08	23.9	2.01e-06	218761414	230687805
1	2.24763e+08	23	1.84e-06	218251882	231288460
1	2.24773e+08	22.3	1.85e-06	218392993	231254950
1	2.24743e+08	21.7	1.89e-06	218392993	231092307
1	2.24663e+08	21.5	2.97e-06	220636384	228593223
1	2.24753e+08	20.8	1.87e-06	218392993	231143011
1	2.24793e+08	19.9	1.84e-06	218392993	231311926
1	2.24733e+08	19.6	1.93e-06	218513302	230964546
1	2.24803e+08	19.1	1.85e-06	218392993	231288460
1	2.24783e+08	17.6	1.83e-06	218251882	231311926
1	2.24723e+08	17.6	1.98e-06	218653556	230772862
1	2.24653e+08	17.4	3.86e-06	221568267	227738979
1	2.24813e+08	17.1	1.85e-06	218392993	231288460
1	2.24403e+08	16.2	2.14e-06	218831195	230005719
1	2.24503e+08	15.9	3.07e-06	220636384	228387658
1	2.24393e+08	15.9	2.12e-06	218761414	230046422
1	2.24413e+08	15.8	2.22e-06	219058386	229810819
1	2.24383e+08	15.1	2.06e-06	218653556	230161440
1	2.24513e+08	15.1	3.03e-06	220636384	228387658
1	2.71373e+08	14.7	7.51e-06	269791839	272960419
1	2.24423e+08	14.4	2.35e-06	219411061	229496710
1	2.24373e+08	13.9	2.13e-06	218761414	229982122
1	2.71383e+08	13.6	8.3e-06	269943553	272804638
1	2.24493e+08	13.4	3.07e-06	220636384	228387658
1	2.24823e+08	13.4	1.87e-06	218427706	231226786
1	224643041	13	6.96e-06	222934962	226359097
1	2.19808e+08	12.6	2.4e-06	214829010	224784452
1	2.19848e+08	12.4	2.46e-06	214989104	224625779
1	203646	12.4	6.97e-06	23454	1902286
1	219797873	12.4	2.4e-06	214829010	224784452
1	224362742	12.2	2.14e-06	218831195	229952132
1	223668	12.1	1.26e-05	23454	1167274
1	2.19838e+08	12.1	2.45e-06	214957320	224726677
1	2.23422e+08	12	7.42e-06	221828428	225000983
1	2.19818e+08	12	2.41e-06	214922115	224784452
1	2.71323e+08	12	6.72e-06	269570749	273090169
1	1.27479e+06	12	6.97e-06	23454	2945152
1	2.19758e+08	12	2.34e-06	214684648	224827673
1	219857937	11.9	2.53e-06	215137789	224586185
1	2.19768e+08	11.9	2.33e-06	214684648	224827673
1	271362874	11.9	8.07e-06	269894564	272804638
1	1.26478e+06	11.8	7.67e-06	23454	2810405
1	193636	11.8	5.43e-06	23454	2403781
1	2.24833e+08	11.7	1.94e-06	218653556	230964546
1	2.20198e+08	11.7	3.06e-05	219827067	220487356
1	2.19748e+08	11.6	2.41e-06	214762583	224726677
1	2.24483e+08	11.6	3.24e-06	220786479	228159664
1	2.19888e+08	11.2	2.58e-06	215287538	224495563
1	2.23412e+08	11.1	6.65e-06	221608740	225172116
1	2.24563e+08	11.1	4.23e-06	221828428	227361245
1	253700	11.1	3.96e-06	23454	3266673
1	2.24843e+08	11.1	1.99e-06	218831195	230829206
1	2.19738e+08	11	2.46e-06	214922115	224625175
1	2.19898e+08	11	2.61e-06	215302869	224495563
1	2.24593e+08	10.9	7e-06	222895499	226298504
1	2.3103e+08	10.9	4.63e-06	228499552	233530923
1	2.19778e+08	10.8	2.36e-06	214696707	224827673
1	2.3104e+08	10.7	4.59e-06	228499552	233530923
1	2.24433e+08	10.7	2.58e-06	219783515	229038946
1	2.19788e+08	10.6	2.38e-06	214762583	224827673
1	263710	10.5	3.84e-06	23454	3384548
1	230389170	10.5	8.31e-06	228949370	231775560
1	2.19908e+08	10.5	2.68e-06	215435438	224327664
1	183625	10.4	5.82e-06	23454	2230449
1	2.3102e+08	10.4	4.89e-06	228593223	232943912
1	2.23372e+08	10.4	5.01e-06	221002346	225739903
1	2.19878e+08	10.4	2.52e-06	215137789	224625779
1	213657	10.3	1.47e-05	23454	1007610
1	2.71313e+08	10.3	6.31e-06	269444644	273214549
1	2.19728e+08	10.2	2.69e-06	215287538	224188863
1	1.2848e+06	10.1	6.83e-06	23454	3025572
1	2.24523e+08	10.1	3.17e-06	220744796	228159664
1	271392906	9.99	1.15e-05	270389379	272426556
1	2.3105e+08	9.93	4.68e-06	228499552	233530923
1	224613009	9.89	1.95e-05	224027931	225172116
1	2.24353e+08	9.84	2.24e-06	219058386	229697532
1	1.25477e+06	9.84	9.32e-06	23454	2525959
1	2.71273e+08	9.83	6.95e-06	269570749	272960419
1	2.19868e+08	9.79	2.51e-06	215137789	224625779
1	2.30419e+08	9.76	7.11e-06	228918979	232098089
1	1.36488e+06	9.69	1.3e-05	452709	2257324
1	2.30379e+08	9.63	8.49e-06	228986051	231775560
1	223431749	9.62	9.84e-06	222232947	224625779
1	2.6864e+08	9.62	8.3e-06	267198430	270057732
1	2.23362e+08	9.43	5.07e-06	221002346	225645299
1	2.19918e+08	9.42	2.79e-06	215641737	224188863
1	2.24633e+08	9.4	1.9e-05	224027931	225262657
1	231009832	9.34	5.13e-06	228918979	232943912
1	243689	9.33	9.32e-06	23454	1507682
1	2.28717e+08	9.32	9.57e-07	216236042	241193521
1	2.28727e+08	9.3	9.54e-07	216165469	241193521
1	2.28707e+08	9.29	9.37e-07	215910924	241492202
1	2.28737e+08	9.22	9.54e-07	216165469	241193521
1	2.19718e+08	9.22	3.44e-06	216236042	223089772
1	2.28697e+08	9.21	9.41e-07	215978870	241442864
1	1.22474e+06	9.13	1.76e-05	554223	1902286
1	173614	9.1	6.88e-06	23454	1902286
1	2.28747e+08	9.09	9.61e-07	216274524	241193521
1	2.71263e+08	9.08	7.43e-06	269686862	272804638
1	2.28687e+08	9.06	9.38e-07	215910924	241455830
1	1.35779e+07	9.06	4.13e-05	13297345	13864722
1	2.24853e+08	9.05	2.07e-06	219058386	230616772
1	268629959	9.04	7.49e-06	267047373	270220723
1	2.23382e+08	8.93	5.6e-06	221263741	225425081
1	2.28757e+08	8.91	9.58e-07	216236042	241193521
1	2.28677e+08	8.84	9.47e-07	216040820	241193521
1	533999	8.82	3.72e-06	23454	3756343
1	574041	8.7	4.4e-06	23454	3300197
1	1.35879e+07	8.69	5.68e-05	13395465	13786888
1	2.28767e+08	8.67	9.75e-07	216483212	241030788
1	230359138	8.63	9.38e-06	229159956	231609595
1	2.28667e+08	8.54	9.51e-07	216077795	241193521
1	273721	8.53	4.03e-06	23454	3225170
1	2.6865e+08	8.52	2.73e-05	268216150	269087973
1	1.21472e+06	8.49	2.48e-05	734657	1671841
1	2.3106e+08	8.48	4.92e-06	228918979	233493891
1	2.6881e+08	8.42	3.49e-06	265596535	272053433
1	2.688e+08	8.39	3.4e-06	265596535	272293294
1	2.62453e+08	8.39	5.16e-05	262258310	262665489
1	2.71353e+08	8.38	1.45e-05	270539123	272053433
1	2.28777e+08	8.38	9.9e-07	216664864	240889777
1	5.43414e+07	8.35	9.6e-06	53121115	55591137
1	2.20188e+08	8.34	1.6e-05	219470152	220911821
1	523988	8.34	3.49e-06	23454	3919986
1	544009	8.3	3.86e-06	23454	3655647
1	564031	8.27	4.22e-06	23454	3401993
1	2.6882e+08	8.26	3.46e-06	265596535	272267014
1	1.3749e+06	8.22	1.56e-05	609791	2059760
1	268659991	8.18	2.9e-05	268257295	268980356
1	2.28657e+08	8.14	9.51e-07	216077795	241193521
1	2.6879e+08	8.13	3.42e-06	265596535	272293294
1	2.29018e+08	8.12	5.61e-06	226889486	231143011
1	1.35679e+07	8.1	2.01e-05	12971840	14160441
1	1.96944e+07	8.06	2.1e-05	19130836	20188790
1	173358339	8.04	3.14e-06	169738034	177014588
1	2.29008e+08	8.04	6.32e-06	227122982	230872882
1	2.28787e+08	8.03	1.01e-06	216911048	240647718
1	1.35487e+06	8.03	1.36e-05	554223	2230449
1	2.71413e+08	7.99	1.3e-05	270508229	272332167
1	1.73368e+08	7.99	3.14e-06	169738034	177014588
1	1.49193e+08	7.96	2.9e-06	145159796	153122582
1	584052	7.94	5e-06	23454	2945152
1	2.08296e+08	7.94	0.000111	208188120	208313776
1	2.6883e+08	7.94	3.54e-06	265596535	272053433
1	2.20208e+08	7.93	1.32e-05	219298973	221111939
1	1.49203e+08	7.89	2.87e-06	145024762	153122582
1	5.43514e+07	7.86	9.24e-06	53121115	55625398
1	1.72317e+08	7.85	6.67e-06	170535001	174103860
1	1.63658e+08	7.79	3.42e-06	160177960	167128393
1	219827905	7.78	2.44e-06	214922115	224726677
1	163603	7.75	7.93e-06	23454	1671841
1	1.63648e+08	7.74	3.4e-06	160177960	167171364
1	233678	7.74	1.19e-05	23454	1237004
1	1.49183e+08	7.72	2.95e-06	145159796	153122582
1	2.28647e+08	7.63	9.74e-07	216334999	240949604
1	1.38491e+06	7.61	1.61e-05	649421	2059760
1	2.28797e+08	7.6	1.03e-06	217205362	240353716
1	1.97554e+06	7.6	1.22e-05	1007610	2945152
1	1.97044e+07	7.6	1.97e-05	19096742	20294104
1	2.6867e+08	7.58	1.12e-05	267632596	269708576
1	1.73348e+08	7.56	3.17e-06	169738034	177014588
1	2.19668e+08	7.56	4.02e-06	216695091	222628278
1	2.19708e+08	7.54	4.1e-06	216792661	222628278
1	1.63668e+08	7.54	3.56e-06	160465578	167012131
1	2.31e+08	7.53	5.81e-06	228949370	232943912
1	2.6878e+08	7.51	3.51e-06	265596535	272053433
1	2.6884e+08	7.48	3.77e-06	265672239	272001256
1	2.19658e+08	7.46	3.74e-06	216483212	222855324
1	1.49213e+08	7.42	2.89e-06	145159796	153122582
1	1.57903e+07	7.42	1.95e-05	15213029	16387758
1	1.10832e+08	7.41	6.92e-06	109139869	112519244
1	1.63638e+08	7.4	3.38e-06	160177960	167171364
1	864351	7.39	6.39e-06	23454	2738039
1	1.73378e+08	7.39	3.2e-06	169738034	177014588
1	1.10842e+08	7.36	6.55e-06	109058274	112519244
1	2.71253e+08	7.36	8.47e-06	269869811	272654660
1	513977	7.29	3.52e-06	23454	3919986
1	2.19938e+08	7.28	3.21e-06	216236042	223560939
1	874362	7.27	6.61e-06	23454	2660123
1	2.6862e+08	7.26	7.43e-06	267047373	270220723
1	1.10822e+08	7.26	7.46e-06	109375647	112427195
1	1.49173e+08	7.18	3.16e-06	145385879	152946676
1	1.10852e+08	7.18	6.49e-06	109007305	112519244
1	2.71303e+08	7.17	6.38e-06	269444644	273163011
1	2.24623e+08	7.14	8.29e-05	224495563	224750335
1	5.43314e+07	7.11	1.17e-05	53349422	55320880
1	1.18469e+06	7.11	4.51e-05	959816	1429782
1	1.72397e+08	7.11	4.82e-06	170219515	174733949
1	2.28807e+08	7.1	1.05e-06	217394887	240215543
1	1.72327e+08	7.06	7.33e-06	170700042	173963356
1	1.96544e+07	7.02	1.67e-05	18965982	20354391
1	1.72407e+08	7.01	4.56e-06	169801247	174733949
1	1.05436e+08	7.01	1.12e-05	104529981	106497149
1	2.60321e+08	7.01	2.24e-05	259806504	260711492
1	1.58203e+07	7	1.66e-05	15115168	16515049
1	2.71283e+08	6.99	6.78e-06	269527781	273022498
1	2.23161e+08	6.97	1.4e-06	214684648	231706395
1	2.28637e+08	6.94	9.77e-07	216357578	240916885
1	1.10862e+08	6.93	6.39e-06	109007305	112519244
1	1.96444e+07	6.93	1.39e-05	18793517	20502220
1	2.6885e+08	6.92	3.94e-06	266056594	271852376
1	854340	6.89	6.39e-06	23454	2660123
1	222250489	6.87	1.24e-05	221300113	223213507
1	2.62463e+08	6.85	4.32e-05	262206216	262689409
1	2.28998e+08	6.83	1.03e-05	227849497	230161440
1	1.05466e+08	6.82	1.04e-05	104529981	106556766
1	2.19648e+08	6.79	3.69e-06	216437043	222895537
1	2.23171e+08	6.78	1.41e-06	214684648	231609595
1	1.72387e+08	6.77	5.35e-06	170219515	174585228
1	1.72257e+08	6.77	6.98e-06	170558201	173963356
1	1.49263e+08	6.76	2.91e-06	145159796	153122582
1	884372	6.76	6.83e-06	23454	2614461
1	2.72514e+08	6.76	9.57e-06	271288395	273594106
1	271332842	6.75	1.69e-05	270626981	272025562
1	223151450	6.75	1.39e-06	214510297	231775560
1	1.63678e+08	6.75	3.63e-06	160465578	166968423
1	1.72267e+08	6.75	7.47e-06	170700042	173867611
1	1.34486e+06	6.74	1.4e-05	554223	2199216
1	1.10812e+08	6.73	8.25e-06	109375647	112257710
1	2.72524e+08	6.72	1.11e-05	271454315	273594106
1	2.71123e+08	6.68	1.45e-05	270319326	271920206
1	1.10872e+08	6.67	6.36e-06	109007305	112519244
1	1.35979e+07	6.67	2.25e-05	13083214	14109071
1	2.28978e+08	6.65	1.51e-05	228387658	229764722
1	2.24583e+08	6.64	5.91e-06	222557014	226601623
1	1.63628e+08	6.63	3.36e-06	160177960	167190562
1	2.19978e+08	6.63	3.33e-06	216437043	223560939
1	1.98555e+06	6.62	2.65e-05	1536219	2436242
1	2.29028e+08	6.62	8.58e-06	227721702	230405216
1	149252627	6.61	2.89e-06	145159796	153122582
1	2.28968e+08	6.61	1.24e-05	228159664	229926006
1	1.58003e+07	6.59	2.97e-05	15439848	16195946
1	1.25668e+07	6.59	7.93e-06	11091623	14071044
1	1.05476e+08	6.58	9.94e-06	104529981	106638228
1	1.63708e+08	6.57	3.9e-06	160773437	166767398
2	1.43153e+08	16.2	1.43e-05	142321589	143991334
2	1.43173e+08	15.8	1.03e-05	142017101	144313685
2	1.1495e+07	15.3	4.02e-06	8532287	14468925
2	1.43193e+08	15.2	9.84e-06	141985654	144400409
2	1.1485e+07	15	4.02e-06	8502814	14468925
2	1.43183e+08	15	1.02e-05	142017101	144352083
2	1.43163e+08	14.8	1.15e-05	142140516	144174528
2	1.15051e+07	14.3	4.21e-06	8686992	14268060
2	143143191	14.2	2.44e-05	142729541	143630171
2	1.43133e+08	13.5	2.99e-05	142743073	143494676
2	1.14749e+07	13.2	4.09e-06	8542637	14268060
2	143203534	13.2	1.11e-05	142140516	144278742
2	1.43425e+08	12.4	6.57e-06	141631047	145215291
2	1.43435e+08	12.1	6.45e-06	141582178	145215291
2	3.73092e+06	11.8	1.02e-05	2571681	4898171
2	1.43415e+08	11.6	7.14e-06	141825527	145049989
2	3.74098e+06	11.3	1.06e-05	2636400	4867288
2	1.15152e+07	11.1	4.4e-06	8795847	14037554
2	3.76109e+06	11	1.06e-05	2636400	4867288
2	1.43214e+08	10.9	1.45e-05	142401326	144031136
2	3.7108e+06	10.8	1.17e-05	2686061	4713410
2	1.43445e+08	10.7	6.51e-06	141631047	145215291
2	3.72086e+06	10.4	1.12e-05	2654414	4792595
2	2.17735e+07	9.87	1.91e-05	21230376	22384608
2	1.43083e+08	9.52	2.18e-05	142549956	143630171
2	1.14649e+07	9.02	4.18e-06	8647689	14268060
2	3.68063e+06	8.98	1.71e-05	2999118	4379088
2	3.75103e+06	8.76	1.51e-05	2999118	4505128
2	3.70075e+06	8.75	1.4e-05	2860547	4505128
2	1.43224e+08	8.74	1.69e-05	142549956	143919087
2	3.65977e+07	8.56	5.68e-06	34495109	38674364
2	3.66078e+07	8.51	5.49e-06	34449577	38674364
2	3.65876e+07	8.45	5.99e-06	34700575	38544708
2	3.66178e+07	8.38	5.26e-06	34354588	38861372
2	3.66279e+07	8.18	5.08e-06	34280078	38956218
2	3.65776e+07	8.12	6.63e-06	34800153	38373210
2	3.69069e+06	8.06	1.56e-05	2934326	4441119
2	7.20064e+06	7.95	1.37e-05	6351292	8034174
2	3.66379e+07	7.95	4.99e-06	34243858	38956218
2	1.43093e+08	7.89	3.14e-05	142729541	143474786
2	1.43123e+08	7.88	5.65e-05	142911587	143285253
2	1.43455e+08	7.83	6.68e-06	141721583	145215291
2	1.1666e+07	7.77	1.32e-05	10778745	12562906
2	3.6648e+07	7.7	4.88e-06	34243858	39091048
2	143404677	7.67	8.11e-06	141942012	144870824
2	3.77115e+06	7.62	1.39e-05	2934326	4599481
2	2.17936e+07	7.59	1.54e-05	21051002	22561138
2	2.17634e+07	7.55	3.84e-05	21611650	22013116
2	5.70212e+06	7.52	6.34e-06	3810500	7593945
2	2.40765e+07	7.51	8.07e-06	22678941	25549995
2	3.65675e+07	7.46	7.45e-06	34997204	38165691
2	3.60018e+06	7.46	1.86e-05	2999118	4242457
2	3.6658e+07	7.45	4.64e-06	34140388	39210503
2	7.14029e+06	7.45	2.21e-05	6619040	7669170
2	1.43073e+08	7.43	2.16e-05	142549956	143618636
2	5.69206e+06	7.42	6.4e-06	3868317	7551483
2	5.71218e+06	7.42	6.61e-06	3899355	7507184
2	7.17046e+06	7.36	2.22e-05	6662621	7685581
2	2.17533e+07	7.32	0.000134	21680716	21815569
2	2.38754e+07	7.22	0.000634	23875013	23917025
2	3.66681e+07	7.21	4.49e-06	34009543	39300516
2	5.72223e+06	7.2	6.92e-06	4020162	7450875
2	1.43234e+08	7.03	1.76e-05	142580852	143897798
2	5.68201e+06	7	6.47e-06	3868317	7507184
2	3.66782e+07	6.98	4.44e-06	34009543	39378664
2	1.43395e+08	6.94	8.85e-06	142097778	144734762
2	4.64612e+06	6.91	6.11e-06	2686061	6516828
2	1.05094e+07	6.87	1.23e-05	9538960	11456275
2	8.37732e+06	6.77	5.23e-05	8158033	8542645
2	3.66882e+07	6.75	4.24e-06	34009543	39507670
2	2.40363e+07	6.74	8.73e-06	22678941	25411323
2	3.59012e+06	6.73	1.73e-05	2903802	4242457
2	1.22707e+08	6.73	0.000113	122619090	122787584
2	5.73229e+06	6.72	7.79e-06	4193597	7262234
2	4.65618e+06	6.66	6.32e-06	2772047	6516828
2	3.6477e+07	6.57	1.29e-05	35715999	37351072
3	1.236e+08	14.3	2.32e-06	118501828	128749714
3	1.23489e+08	14.2	2e-06	117564111	129473663
3	1.2359e+08	13.9	2.29e-06	118359983	128809403
3	1.23479e+08	13.7	1.98e-06	117564111	129503258
3	1.27864e+08	13.4	8.45e-06	126466698	129282914
3	1.27884e+08	12.8	8.45e-06	126466698	129282914
3	1.77354e+06	12.6	8.65e-06	398098	3150370
3	1.12185e+08	12.3	8.77e-06	110956213	113529203
3	1.12155e+08	12.2	9.49e-06	110956213	113414215
3	1.27874e+08	11.3	2.08e-05	127320036	128447973
3	1.12195e+08	11.1	8.34e-06	110956213	113633415
3	1.27854e+08	10.7	8.65e-06	126466698	129202154
3	127893756	10.5	7.59e-06	126364149	129473663
3	1.76348e+06	10.2	9.07e-06	470895	3021404
3	1.23499e+08	10.2	2.07e-06	117737979	129282914
3	1.12145e+08	10.1	1.03e-05	110987579	113237640
3	1.12175e+08	10.1	1.17e-05	111158682	113169240
3	1.2191e+08	10	6.2e-06	120030252	123838801
3	1.2372e+08	9.99	3.68e-06	120472211	126905280
3	1.2192e+08	9.95	5.94e-06	119906443	123889130
3	1.81376e+06	9.85	7.76e-06	280949	3352829
3	1.23579e+08	9.65	2.34e-06	118501828	128710090
3	1.2361e+08	9.55	2.35e-06	118501828	128710090
3	1.2371e+08	9.31	3.5e-06	120318449	127126439
3	1.79365e+06	9.16	1.81e-05	1187548	2446371
3	1.73331e+06	8.99	1.08e-05	637161	2789839
3	1.24102e+08	8.82	5.62e-05	123889079	124303972
3	2.32665e+06	8.7	9.15e-06	1025142	3576462
3	1.2363e+08	8.53	2.47e-06	118856449	128478143
3	1.12205e+08	8.48	9.13e-06	110956213	113427514
3	1.69308e+06	8.47	8.62e-06	338715	3021404
3	8.62291e+07	8.24	7.82e-06	84781612	87760480
3	8.62191e+07	8.22	8.93e-06	84889650	87499946
3	1.12165e+08	8.17	2.52e-05	111717193	112603219
3	1.82382e+06	8.16	6.96e-06	134651	3528820
3	1.2373e+08	8.15	4.01e-06	120743330	126716324
3	8.6209e+07	8.11	1.22e-05	85232991	87061491
3	1.2727e+08	8.09	3.18e-05	126898867	127609537
3	1.74337e+06	8.05	1.11e-05	666412	2789839
3	1.27843e+08	8.01	1.52e-05	127078742	128582662
3	1.219e+08	7.9	8.29e-06	120472211	123337383
3	1.30187e+08	7.89	2.4e-05	129700662	130656331
3	1.27783e+08	7.79	1.17e-05	126838839	128809403
3	1.2725e+08	7.76	1.4e-05	126415427	128090086
3	1.2726e+08	7.74	2.56e-05	126838839	127718607
3	1.12135e+08	7.69	1.27e-05	111193193	113076922
3	1.2195e+08	7.66	8.29e-06	120502785	123376596
3	1.2186e+08	7.65	8.15e-06	120399417	123308230
3	123468838	7.64	1.95e-06	117328355	129594293
3	8.6199e+07	7.57	1.77e-05	85564584	86866812
3	8.61487e+07	7.57	1.04e-05	85024531	87277933
3	1.70314e+06	7.57	9.86e-06	519250	2920224
3	1.68303e+06	7.47	9.04e-06	398098	2979188
3	2.31659e+06	7.43	8.49e-06	906181	3714911
3	1.1117e+08	7.39	4.09e-05	110956213	111459844
3	8.62392e+07	7.38	1.07e-05	85124230	87357516
3	2.33671e+06	7.32	1.29e-05	1454682	3256213
3	1.27904e+08	7.24	8.06e-06	126415427	129364932
3	1.2185e+08	7.2	7.61e-06	120318449	123408033
3	2.35682e+06	7.14	2.1e-05	1787281	2920224
3	1.78359e+06	7.04	1.34e-05	906181	2622492
3	1.27773e+08	6.97	1.06e-05	126716324	128822854
3	8.61587e+07	6.89	1.23e-05	85212822	87061491
3	1.2188e+08	6.85	1.06e-05	120806445	123010121
3	1.24092e+08	6.85	1.32e-05	123242940	124975046
3	1.11401e+08	6.71	1.19e-05	110484162	112273071
3	2.1032e+07	6.69	2.14e-05	20516679	21548107
3	1.30177e+08	6.68	6.61e-05	129996089	130327544
4	1.24279e+07	22.4	6.47e-06	10583097	14281605
4	1.24179e+07	20.9	7.41e-06	10801524	14023265
4	1.24581e+07	20.4	6.39e-06	10583097	14309990
4	1.23977e+07	19.6	8.64e-06	11034404	13749019
4	1.2448e+07	18.7	6.68e-06	10723337	14190171
4	1.24682e+07	17.9	7.01e-06	10763617	14171411
4	1.23877e+07	17.3	9.62e-06	11184457	13610162
4	1.2438e+07	14.2	6.82e-06	10723337	14190171
4	1.22113e+08	12.5	2.6e-05	121766479	122541712
4	1.24883e+07	12.4	8.68e-06	11136248	13841258
4	1.24984e+07	12.2	1.02e-05	11396291	13647644
4	5.67514e+06	12.1	1.56e-05	4911805	6423189
4	1.22183e+08	11.2	1.01e-05	121040652	123370767
4	1.22123e+08	11.1	1.76e-05	121466511	122765223
4	1.26692e+08	11	5.66e-06	124598534	128760655
4	5.65502e+06	10.9	1.83e-05	5012951	6302449
4	3.95799e+07	10.8	5.14e-06	37289308	41863581
4	3.95699e+07	10.7	5.14e-06	37289308	41863581
4	1.22103e+08	10.6	6.12e-05	121906996	122265519
4	1.26571e+08	10.6	1.18e-05	125571331	127567893
4	8.51312e+06	10.4	1.61e-05	7789045	9230401
4	1.24078e+07	10.2	0.000426	12378250	12408114
4	5.70534e+06	10.1	9.53e-06	4459904	6933056
4	1.1689e+08	10.1	0.000109	116784595	116960617
4	1.25185e+07	9.98	1.04e-05	11396291	13647644
4	3.959e+07	9.96	5.3e-06	37382985	41831555
4	1.23776e+07	9.76	0.000165	12319200	12440910
4	1.27296e+08	9.66	1.13e-05	126239666	128332972
4	2.19885e+07	9.54	2.67e-06	17558085	26458815
4	1.27306e+08	9.53	1.15e-05	126273135	128332972
4	1.27245e+08	9.52	1.05e-05	126105557	128358163
4	2.19985e+07	9.52	2.68e-06	17558085	26458815
4	3.95598e+07	9.44	5.57e-06	37438750	41677909
4	2.19784e+07	9.43	2.68e-06	17558085	26446851
4	8.54331e+06	9.42	1.26e-05	7592222	9425400
4	2.21092e+07	9.42	7.43e-06	20510065	23686838
4	8.50306e+06	9.42	1.94e-05	8048190	9098415
4	2.20086e+07	9.28	2.72e-06	17604443	26418125
4	2.19684e+07	9.18	2.7e-06	17558085	26316477
4	126681663	9.14	5.57e-06	124565331	128811971
4	1.27255e+08	9.03	1.1e-05	126184580	128332972
4	1.22193e+08	9.02	1.01e-05	121040652	123370767
4	1.22173e+08	8.86	1.05e-05	121040652	123291307
4	2.19583e+07	8.76	2.72e-06	17558085	26316477
4	2.20187e+07	8.74	2.79e-06	17744145	26316477
4	1.26631e+08	8.64	5.6e-06	124507207	128760655
4	1.23675e+07	8.63	1.32e-05	11472519	13271364
4	2.20992e+07	8.46	7.76e-06	20579809	23612534
4	2.21193e+07	8.4	8.7e-06	20826161	23464020
4	1.27316e+08	8.39	1.24e-05	126411505	128275285
4	1.27285e+08	8.23	1.27e-05	126411505	128197191
4	1.27235e+08	8.19	1.08e-05	126128179	128332972
4	3.94418e+06	8.15	1.49e-05	3167044	4743089
4	2.19482e+07	8.11	2.74e-06	17582902	26316477
4	1.25084e+07	8.08	5.5e-05	12319200	12679288
4	1.26611e+08	8.03	7.67e-06	125061507	128161626
4	3.95424e+06	7.92	1.55e-05	3194061	4702272
4	5.63489e+06	7.85	1.83e-05	4986562	6279336
4	1.27195e+08	7.78	8.6e-06	125804304	128540685
4	8.55338e+06	7.73	1.5e-05	7789045	9344559
4	1.27185e+08	7.68	8.16e-06	125765138	128639700
4	3.85361e+06	7.62	1.74e-05	3167044	4516654
4	5.7154e+06	7.57	9.2e-06	4422789	6997471
4	2.20287e+07	7.57	2.92e-06	18076950	26129183
4	1.26501e+08	7.46	8.35e-06	125083546	127905163
4	1.26531e+08	7.43	2.02e-05	125939709	127114736
4	5.73553e+06	7.4	8.34e-06	4348513	7161025
4	5.69527e+06	7.33	2.15e-05	5146974	6242259
4	3.96e+07	7.32	5.88e-06	37609888	41622363
4	1.26702e+08	7.32	6.61e-06	124942628	128449277
4	7.21261e+07	7.25	9.94e-06	70945206	73332802
4	7.21563e+07	7.24	1.9e-05	71528526	72766991
4	3.95497e+07	7.23	7e-06	37897740	41259630
4	2.05091e+07	7.23	0.000106	20413017	20619386
4	1.26581e+08	7.22	2.19e-05	126042337	127114736
4	6.08044e+07	7.2	8.17e-05	60709635	60916192
4	2.20791e+07	7.19	7.71e-06	20533340	23612534
4	1.25286e+07	7.15	1.08e-05	11419786	13610162
4	5.66508e+06	7.15	2.29e-05	5146974	6157657
4	1.24782e+07	7.09	8.1e-06	11001476	13955717
4	3.84354e+06	7.08	1.78e-05	3194061	4516654
4	2.19382e+07	7.06	2.78e-06	17744145	26129183
4	72146207	6.95	1.51e-05	71528526	72911191
4	1.13176e+08	6.9	6.38e-06	111324425	114992659
4	113166048	6.89	6.37e-06	111324425	114992659
4	5.76572e+06	6.82	8.01e-06	4348513	7221530
4	1.27205e+08	6.77	1e-05	126009920	128358163
4	1.26621e+08	6.69	6.25e-06	124711024	128522316
4	1.26511e+08	6.68	1.25e-05	125571331	127438904
4	1.27175e+08	6.62	7.99e-06	125693845	128671715
4	1.26551e+08	6.6	2.46e-05	126070120	127035701
4	3.94692e+07	6.59	1.08e-05	38375678	40483216
4	3.96101e+07	6.58	6.85e-06	37897740	41325046
4	72186462	6.57	2.95e-05	71805024	72589485
5	8.2146e+07	12.8	2.39e-06	77152078	87143787
5	8.2136e+07	12.7	2.52e-06	77465226	86901722
5	8.21561e+07	12.2	2.38e-06	77152078	87173635
5	8.21962e+07	12.2	2.27e-06	76924112	87430418
5	8.22062e+07	12.2	2.23e-06	76924112	87554278
5	8.21259e+07	12	2.6e-06	77506130	86737643
5	8.22163e+07	11.7	2.32e-06	77045528	87381613
5	1.6436e+07	11.6	3.9e-06	13401178	19377372
5	1.6446e+07	11.6	3.87e-06	13351595	19377372
5	8.21862e+07	11.5	2.28e-06	76964798	87430418
5	1.63757e+07	11.1	3.26e-06	12740808	20013439
5	1.64058e+07	11	3.57e-06	13073846	19737831
5	1.63657e+07	11	3.31e-06	12740808	19874134
5	1.6456e+07	11	3.98e-06	13533384	19377372
5	8.22263e+07	10.8	2.39e-06	77246395	87173635
5	1.63858e+07	10.6	3.37e-06	12883893	19874134
5	1.63557e+07	10.6	3.37e-06	12804599	19874134
5	8.21159e+07	10.5	2.66e-06	77614403	86602205
5	8.15639e+07	10.3	3.93e-06	78512797	84576029
5	8.15739e+07	10.3	4.51e-06	78951550	84220314
5	1.64661e+07	10.2	4.2e-06	13636039	19311336
5	8.21661e+07	10.1	2.36e-06	77152078	87173635
5	1.64159e+07	10.1	3.83e-06	13289641	19377372
5	1.63456e+07	9.75	3.38e-06	12804599	19874134
5	1.71486e+07	9.62	1.41e-05	16317797	17985352
5	8.16442e+07	9.6	4.2e-06	78820883	84492359
5	8.22363e+07	9.54	2.57e-06	77587236	86879682
5	8.16542e+07	9.39	4.22e-06	78820883	84492359
5	1.64761e+07	9.34	4.5e-06	13835840	19111267
5	1.12e+06	9.28	5.8e-05	949210	1304205
5	1.62754e+07	9.17	3.48e-06	12883893	19703997
5	1.10996e+06	9.06	1.36e-05	282490	1950412
5	1.62854e+07	9	3.49e-06	12883893	19703997
5	1.62653e+07	8.96	3.58e-06	12958152	19604163
5	1.13003e+06	8.83	1.74e-05	450998	1751931
5	8.15539e+07	8.78	4.03e-06	78600281	84517894
5	1.71385e+07	8.75	2.13e-05	16575299	17702758
5	1.2903e+07	8.67	3.41e-05	12551917	13227203
5	1.01963e+06	8.45	0.000136	949210	1098908
5	1.64259e+07	8.45	3.93e-06	13401178	19377372
5	8.1584e+07	8.36	8.26e-06	80137524	83007312
5	8.21761e+07	8.3	2.33e-06	77045528	87316231
5	1.62954e+07	8.22	3.54e-06	12907428	19677714
5	1.62553e+07	8.18	3.74e-06	13073846	19377372
5	8.17044e+07	8.14	3.91e-06	78668784	84771084
5	1.63356e+07	8.13	3.47e-06	12883893	19737831
5	8.16341e+07	8.01	4.66e-06	79068905	84140697
5	8.20657e+07	7.97	3.05e-06	78140779	85936592
5	8.16944e+07	7.96	4.01e-06	78725804	84651878
5	1.70984e+07	7.74	2.19e-05	16575299	17608781
5	8.21059e+07	7.65	2.83e-06	77900861	86255845
5	8.22464e+07	7.64	2.83e-06	78015796	86433332
5	1.29131e+07	7.55	3.11e-05	12551917	13289641
5	1.14007e+06	7.39	9.75e-06	106293	2339060
5	1.71084e+07	7.37	3.74e-05	16845286	17414372
5	1.64861e+07	7.24	5.08e-06	14129458	18845665
5	8.17144e+07	7.18	3.96e-06	78689831	84693252
5	8.14836e+07	7.15	4.99e-06	79100895	83862388
5	8.14936e+07	7.14	4.68e-06	78951550	83862388
5	8.13531e+07	7.1	1.18e-05	80410440	82343493
5	8.16643e+07	7.03	4.27e-06	78888815	84403732
5	1.63958e+07	6.95	3.45e-06	12958152	19839917
5	8.19453e+07	6.93	3.32e-06	78349372	85525529
5	1.72188e+07	6.89	7.05e-06	15524379	18901677
5	8.1313e+07	6.88	4.5e-05	81081174	81537919
5	8.20557e+07	6.88	3.13e-06	78237651	85870897
5	8.20758e+07	6.82	3.08e-06	78203227	85936592
5	1.72389e+07	6.79	1.03e-05	16072189	18403873
5	1.4248e+07	6.73	7.47e-05	14103857	14370694
5	8.13431e+07	6.7	1.75e-05	80681923	82000693
5	2.92929e+07	6.63	2.97e-05	28937844	29695401
5	2.92829e+07	6.58	1.86e-05	28678426	29926463
5	1.71285e+07	6.58	4.05e-05	16845286	17414372
6	165460382	29.1	2.14e-06	159997257	170691556
6	1.6545e+08	28.7	2.32e-06	160298679	170429173
6	1.6547e+08	28.7	2.06e-06	159818509	170691556
6	1.6548e+08	27.2	2.03e-06	159599016	170691556
6	1.6544e+08	26.7	2.47e-06	160585138	170278107
6	2.01119e+07	26.7	4.54e-06	17493628	22737379
6	1.65521e+08	26.2	1.56e-06	157812219	170691556
6	2.00919e+07	26.2	4.48e-06	17414012	22737379
6	1.65511e+08	26.1	1.69e-06	158445607	170691556
6	1.6543e+08	26	2.61e-06	161109405	170000903
6	1.65531e+08	25.7	1.55e-06	157812219	170691556
6	2.00818e+07	25.6	4.51e-06	17493628	22737379
6	1.654e+08	25.5	2.8e-06	161109405	169685182
6	2.0122e+07	24.5	4.81e-06	17644997	22610274
6	1.65541e+08	24.5	1.54e-06	157768842	170691556
6	1.6539e+08	24.4	2.93e-06	161305425	169487464
6	1.65501e+08	24.2	1.85e-06	159018198	170691556
6	1.6542e+08	24.1	2.73e-06	161109405	169794646
6	1.6541e+08	23.5	2.79e-06	161132554	169685182
6	1.65551e+08	22.6	1.47e-06	157407996	170691556
6	165490504	22	1.91e-06	159264929	170691556
6	1.6538e+08	21.9	3.04e-06	161467876	169276947
6	2.00718e+07	21.2	4.92e-06	17644997	22495771
6	1.65561e+08	19.8	1.37e-06	156879069	170691556
6	2.0132e+07	19.5	5.17e-06	17817857	22392380
6	4.42845e+06	17.4	6.43e-06	2644669	6286361
6	1.6537e+08	17.3	3.2e-06	161669819	169008804
6	2.01421e+07	17.1	5.43e-06	17934073	22332103
6	4.318e+06	17	8.86e-06	2967963	5622425
6	1.6531e+08	17	5.29e-06	163093514	167555341
6	1.6528e+08	16.9	4.7e-06	162727893	167808184
6	2.00216e+07	16.2	4.88e-06	17587991	22458983
6	2.01019e+07	16	4.7e-06	17553154	22610274
6	165289691	15.9	6.81e-06	163545320	167029483
6	4.43849e+06	15.8	6.48e-06	2644669	6286361
6	4.41841e+06	15.8	7.21e-06	2758447	6074705
6	2.00316e+07	15.2	5.46e-06	17861805	22221814
6	165319813	15.1	4.29e-06	162588298	168099160
6	4.32804e+06	14.7	9.88e-06	3202227	5534370
6	1.64898e+08	14.6	4.74e-06	162396637	167395786
6	2.00115e+07	14.3	4.66e-06	17493628	22576705
6	1.65571e+08	14.1	1.41e-06	157044428	170691556
6	1.64908e+08	14	4.92e-06	162509955	167324782
6	1.6527e+08	14	4.59e-06	162683545	167880497
6	1.653e+08	13	2.6e-05	164859911	165709144
6	4.21759e+06	12.9	7.47e-06	2644669	5806485
6	164888065	12.8	5.21e-06	162588298	167153918
6	1.69718e+08	12.3	4.32e-06	166951509	170691556
6	169727658	12.3	4.34e-06	166976875	170691556
6	1.69738e+08	12.2	4.45e-06	167056529	170691556
6	4.46861e+06	12.2	7.04e-06	2801402	6166733
6	1.69708e+08	12.1	4.33e-06	166951509	170691556
6	1.69748e+08	12.1	5.04e-06	167373755	170691556
6	1.61324e+08	12.1	8.15e-06	159997257	162793660
6	169757780	12	5.3e-06	167510086	170691556
6	4.40837e+06	12	8.85e-06	3055344	5759615
6	1.61334e+08	11.9	8.65e-06	159997257	162703287
6	1.69768e+08	11.9	5.49e-06	167646280	170691556
6	164918187	11.7	6.26e-06	163009250	166751206
6	2.03228e+07	11.7	2.26e-06	15071663	25587695
6	1.69657e+08	11.7	4.58e-06	167056529	170691556
6	1.69667e+08	11.6	4.52e-06	167029427	170691556
6	1.64818e+08	11.6	5.47e-06	162683545	166976940
6	1.61283e+08	11.5	4.39e-06	158563135	164009001
6	1.65581e+08	11.5	1.45e-06	157304839	170691556
6	4.20755e+06	11.5	9.96e-06	3003063	5412372
6	1.69778e+08	11.4	5.65e-06	167679188	170691556
6	1.64948e+08	11.4	7.64e-06	163382126	166490570
6	3.3717e+07	11.4	1.53e-05	32964170	34428364
6	1.69698e+08	11.4	4.39e-06	166976875	170691556
6	1.69647e+08	11.4	4.59e-06	167056529	170691556
6	1.64808e+08	11.3	8.65e-06	163481381	166187218
6	4.22763e+06	11.3	6.25e-06	2309518	6121487
6	1.64848e+08	11.2	1.39e-05	163993880	165709144
6	1.61384e+08	11.2	7.53e-06	159818509	162952175
6	2.03328e+07	11.2	2.19e-06	14868122	25789822
6	2.00617e+07	11.1	6.04e-06	18117368	22021209
6	4.30796e+06	11.1	1.13e-05	3245752	5357667
6	2.01822e+07	11.1	6.06e-06	18205900	22151255
6	2.01923e+07	11	5.89e-06	18166413	22221814
6	1.61374e+08	10.9	9.67e-06	160298679	162588298
6	1.64838e+08	10.9	1.31e-05	163937804	165709144
6	1.69637e+08	10.8	4.8e-06	167153918	170691556
6	1.64798e+08	10.8	1.05e-05	163692584	165882573
6	4.33808e+06	10.8	1.97e-05	3789741	4903222
6	2.02726e+07	10.8	3.53e-06	16880579	23642294
6	1.61294e+08	10.6	8.03e-06	159818509	162773871
6	1.61233e+08	10.6	4.48e-06	158563135	163896190
6	3.37271e+07	10.6	1.3e-05	32909209	34631054
6	2.03128e+07	10.6	2.36e-06	15221730	25162170
6	1.64968e+08	10.5	7.89e-06	163481381	166480232
6	1.61314e+08	10.5	9.51e-06	160298679	162510018
6	1.61243e+08	10.5	4.56e-06	158658678	163871186
6	1.64868e+08	10.5	1.61e-05	164129871	165590075
6	3.36869e+07	10.4	1.81e-05	33054654	34344449
6	2.00015e+07	10.4	4.58e-06	17414012	22610274
6	3.36969e+07	10.3	3.59e-05	33368546	33999933
6	4.29792e+06	10.3	2.56e-05	3845678	4739940
6	1.69808e+08	10.3	5.51e-06	167646280	170691556
6	1.69677e+08	10.3	4.51e-06	167029427	170691556
6	1.64938e+08	10.2	7.6e-06	163382126	166490570
6	1.61414e+08	10.2	7.24e-06	159818509	163041508
6	1.69627e+08	10.2	5.03e-06	167250919	170691556
6	1.61273e+08	10.1	4.62e-06	158682601	163846992
6	1.61344e+08	10.1	1.32e-05	160535498	162208949
6	165892130	10.1	6.81e-06	164129871	167646321
6	4.12723e+06	9.99	3.66e-05	3824200	4453024
6	161223228	9.98	4.67e-06	158658678	163789927
6	1.64928e+08	9.96	7.27e-06	163346501	166552498
6	1.69818e+08	9.96	5.61e-06	167679188	170691556
6	1.64828e+08	9.83	1.33e-05	163937804	165709144
6	1.69788e+08	9.81	5.65e-06	167679188	170691556
6	161424041	9.79	7.36e-06	159818509	163041508
6	2.03429e+07	9.72	2.24e-06	14998827	25587695
6	4.27784e+06	9.57	1.59e-05	3537043	4964214
6	1.64978e+08	9.54	8.13e-06	163511484	166451912
6	3.3707e+07	9.54	6.26e-05	33537017	33787877
6	4.13727e+06	9.52	3.04e-05	3789741	4504561
6	2.02826e+07	9.47	3.38e-06	16734835	23812131
6	4.11719e+06	9.46	4.1e-05	3845678	4396090
6	3.72815e+07	9.41	4.11e-06	34382815	40176584
6	3.72915e+07	9.4	4.15e-06	34411190	40176584
6	3.72714e+07	9.38	3.95e-06	34236888	40282343
6	3.73015e+07	9.37	4.16e-06	34428344	40176584
6	161393919	9.37	8.12e-06	159997257	162859754
6	1.64788e+08	9.37	1.74e-05	164107707	165435720
6	1.69617e+08	9.33	5.29e-06	167373755	170691556
6	3.73116e+07	9.29	4.35e-06	34557604	40043206
6	3.72614e+07	9.29	3.98e-06	34260454	40264362
6	2.02626e+07	9.21	3.79e-06	17124772	23416965
6	3.73216e+07	9.16	4.38e-06	34585079	40043206
6	1.6526e+08	9.15	4.63e-06	162683545	167808184
6	3.72513e+07	9.11	3.94e-06	34207196	40282343
6	1.61404e+08	9.06	7.53e-06	159818509	162952175
6	4.10715e+06	9.06	3.13e-05	3789741	4482746
6	1.64758e+08	9.01	1.38e-05	163896152	165590075
6	3.73317e+07	8.99	4.46e-06	34666010	39965263
6	165862008	8.96	7.99e-06	164396808	167346916
6	1.69296e+08	8.94	8.31e-06	167880432	170691556
6	1.61434e+08	8.92	8.46e-06	160025759	162826034
6	1.65872e+08	8.87	2.82e-05	165493618	166230697
6	1.61213e+08	8.87	5.02e-06	158847469	163588294
6	3.92641e+06	8.8	8.74e-06	2644669	5299076
6	169356154	8.76	4.4e-05	169128597	169536442
6	1.69306e+08	8.74	9.16e-06	168005287	170615573
6	3.72413e+07	8.74	4.04e-06	34319790	40176584
6	3.73417e+07	8.73	4.69e-06	34813886	39889445
6	1.69336e+08	8.67	3.04e-05	168980194	169685182
6	2.03027e+07	8.65	2.91e-06	16223387	24332112
6	1.69286e+08	8.65	1.79e-05	168631779	169956786
6	1.65902e+08	8.63	6.48e-06	164076984	167714895
6	1.50038e+08	8.56	2.34e-05	149535042	150548963
6	1.69256e+08	8.42	1.46e-05	168447019	170046493
6	1.50048e+08	8.41	3.39e-05	149706845	150346594
6	2.00417e+07	8.39	7.16e-06	18381967	21712464
6	1.69266e+08	8.37	1.58e-05	168518935	170000903
6	3.73517e+07	8.36	4.88e-06	34930918	39787893
6	1.69316e+08	8.35	1.06e-05	168216934	170429173
6	1.69607e+08	8.35	5.61e-06	167477379	170691556
6	2.02927e+07	8.32	3.16e-06	16515543	24054566
6	1.61253e+08	8.3	4.84e-06	158795664	163713609
6	1.6536e+08	8.22	3.54e-06	162087860	168732318
6	3.71911e+07	8.22	5.12e-06	34930918	39520759
6	1.69246e+08	8.18	1.28e-05	168311959	170163631
6	3.7181e+07	8.12	5.15e-06	34930918	39494745
6	1.65601e+08	8.12	1.47e-06	157453604	170691556
6	1.50028e+08	8.1	1.88e-05	149389163	150604790
6	1.13665e+07	8.08	1.55e-05	10604546	12110770
6	1.13967e+07	8.05	1.74e-05	10724716	12085786
6	3.93645e+06	8.04	9.37e-06	2685074	5215455
6	1.64747e+08	7.99	1.37e-05	163896152	165590075
6	3.72312e+07	7.98	4.78e-06	34738750	39739156
6	1.69497e+08	7.97	1.58e-05	168780751	170244049
6	1.14067e+07	7.94	1.59e-05	10689833	12151633
6	2.02123e+07	7.94	5.85e-06	18166413	22221814
6	3.72011e+07	7.94	5.23e-06	34930918	39494745
6	1.13465e+07	7.93	1.19e-05	10458626	12333351
6	7.65906e+07	7.93	0.000137	76509796	76650738
6	4.09865e+07	7.91	1.26e-05	40043166	41856757
6	9.78466e+07	7.9	1.56e-05	97168957	98597610
6	3.97662e+06	7.89	1.33e-05	3202227	4851409
6	3.9465e+06	7.89	1.03e-05	2801402	5098376
6	1.69326e+08	7.86	2.53e-05	168862513	169794646
6	1.69798e+08	7.86	5.66e-06	167679188	170691556
6	1.69236e+08	7.86	1.21e-05	168286821	170223622
6	1.69597e+08	7.85	1.08e-05	168518935	170691556
6	4.09965e+07	7.84	1.3e-05	40105439	41856757
6	4.09764e+07	7.84	1.22e-05	40043166	41856757
6	3.7171e+07	7.8	5.25e-06	34930918	39446134
6	3.73618e+07	7.8	5.24e-06	35078989	39585877
6	1.69477e+08	7.79	2e-05	168878000	170046493
6	169587089	7.7	1.18e-05	168595718	170429173
6	1.61444e+08	7.67	1.01e-05	160298679	162588298
6	1.6533e+08	7.56	4.13e-06	162509955	168216934
6	1.69226e+08	7.56	1.15e-05	168216934	170244049
6	1.69828e+08	7.54	5.83e-06	167789150	170691556
6	1.29244e+08	7.49	3.15e-05	128875426	129580465
6	1.37005e+08	7.44	9.03e-06	135694850	138311965
6	1.13364e+07	7.44	1.06e-05	10208311	12414561
6	1.49998e+08	7.44	1.13e-05	148938473	150940011
6	1.60942e+08	7.4	2.22e-06	155569679	166330365
6	1.60952e+08	7.4	2.2e-06	155501801	166353200
6	1.69687e+08	7.38	4.52e-06	167056529	170691556
6	1.69577e+08	7.36	1.3e-05	168669577	170429173
6	1.60962e+08	7.33	2.29e-06	155740112	166187218
6	1.60932e+08	7.32	2.21e-06	155501801	166353200
6	2.03529e+07	7.32	2.39e-06	15347309	25162170
6	1.61203e+08	7.28	5.53e-06	159059778	163346588
6	1.69467e+08	7.28	2.43e-05	168980194	169956786
6	4.15487e+07	7.18	1.21e-05	40614035	42502209
6	1.49897e+08	7.17	1.03e-05	148740087	150940011
6	1.60922e+08	7.17	2.23e-06	155569679	166230697
6	1.60972e+08	7.16	2.31e-06	155783574	166160311
6	1.61012e+08	7.16	4.78e-06	158513414	163511535
6	3.37371e+07	7.15	1.79e-05	33087165	34382815
6	3.7161e+07	7.15	5.36e-06	34930918	39387133
6	161022415	7.13	4.84e-06	158563135	163481423
6	4.34812e+06	7.1	0.000241	4302479	4396090
6	9.77964e+07	7.09	1.75e-05	97168957	98451298
6	1.61002e+08	7.09	4.84e-06	158525743	163382202
6	4.09711e+06	7.04	1.78e-05	3443755	4739940
6	9.78366e+07	7.02	1.7e-05	97168957	98524415
6	1.69216e+08	7.01	1.17e-05	168216934	170223622
6	1.49887e+08	7	1.08e-05	148798604	150940011
6	1.61032e+08	6.99	4.9e-06	158658678	163382202
6	136995141	6.98	1e-05	135820132	138180706
6	9.78065e+07	6.98	2.22e-05	97297208	98328260
6	3.91637e+06	6.98	1.26e-05	2967963	4851409
6	1.60992e+08	6.97	4.74e-06	158513414	163511535
6	1.69366e+08	6.96	4.39e-05	169128597	169536442
6	1.60912e+08	6.94	2.23e-06	155534501	166230697
6	4.15387e+07	6.94	9.48e-06	40282243	42794428
6	1.5293e+08	6.91	2.09e-05	152362122	153496863
6	7.69019e+07	6.9	1.52e-05	76142493	77688896
6	4.10367e+07	6.9	9.35e-06	39787837	42287806
6	1.60982e+08	6.89	2.39e-06	155969781	165995998
6	3.7422e+07	6.89	9.08e-06	36110003	38697909
6	3.7412e+07	6.89	8.5e-06	36021679	38697909
6	3.73718e+07	6.83	5.97e-06	35382129	39363809
6	7.00943e+07	6.83	1.05e-05	68978535	71171727
6	4.32155e+07	6.83	3.04e-06	39294601	47141371
6	1.64778e+08	6.81	3.23e-05	164409067	165136688
6	1.35871e+08	6.81	2.92e-05	135476118	136260688
6	2.00517e+07	6.78	0.00127	20051487	20100992
6	1.29254e+08	6.78	4.21e-05	128991081	129519217
6	3.36769e+07	6.75	1.91e-05	33054654	34260477
6	4.48869e+06	6.74	1.68e-05	3789741	5179760
6	4.15788e+07	6.73	1.68e-05	40877031	42287806
6	9.78567e+07	6.72	2.15e-05	97371057	98406788
6	1.65882e+08	6.7	1.16e-05	164859911	166871920
6	1.13264e+07	6.69	9.55e-06	10077460	12541207
6	1.61042e+08	6.68	5.07e-06	158682601	163382202
6	4.15889e+07	6.66	9.3e-06	40312206	42814875
6	1.60902e+08	6.64	2.26e-06	155637029	166187218
6	1.14167e+07	6.63	1.91e-05	10794980	12021026
6	7.65806e+07	6.63	3.51e-05	76291703	76890729
6	1.69567e+08	6.61	1.47e-05	168780751	170363567
6	7.68818e+07	6.6	1.33e-05	75997908	77774743
6	3.74321e+07	6.59	9.9e-06	36249485	38634858
6	9.77864e+07	6.59	2.22e-05	97297208	98284236
6	1.61364e+08	6.57	1.57e-05	160657358	162116902
6	1.49907e+08	6.55	1.04e-05	148753514	150940011
7	1.04516e+08	16.5	2.47e-06	99750866	109351681
7	1.26589e+07	16.2	2.34e-05	12147270	13166938
7	1.04526e+08	16.1	2.5e-06	99750866	109310205
7	1.04506e+08	15.6	2.46e-06	99750866	109351681
7	1.2669e+07	15.4	1.77e-05	12000965	13166938
7	1.04536e+08	14.2	2.67e-06	100048421	108983851
7	1.04496e+08	13.5	2.6e-06	99886382	109075503
7	1.05079e+08	12	6.8e-05	104934932	105240490
7	1.04637e+08	11.5	4.04e-06	101670982	107584093
7	105069010	11.5	1.82e-05	104424672	105727768
7	104626616	11.4	3.73e-06	101416584	107832424
7	1.2679e+07	10.9	1.67e-05	11971834	13361202
7	1.18039e+08	10.8	1.54e-05	117267565	118788106
7	1.15013e+08	10.5	2.16e-05	114483147	115541733
7	1.04647e+08	10.3	6.03e-06	102658747	106581783
7	1.15003e+08	10.2	1.76e-05	114360008	115679058
7	3.134e+07	10.1	4.5e-06	28673633	34005271
7	3.14305e+07	10	1.86e-06	25003033	37781337
7	1.14993e+08	9.98	1.12e-05	113929436	116039431
7	1.18049e+08	9.95	4.72e-05	117818001	118267892
7	1.04486e+08	9.93	2.62e-06	99977413	109060614
7	1.15023e+08	9.9	1.82e-05	114381055	115679058
7	1.04546e+08	9.88	2.79e-06	100302263	108843272
7	1.26489e+07	9.81	2.04e-05	12065247	13166938
7	1.06276e+08	9.76	4.75e-06	103768497	108725119
7	3.21645e+07	9.72	1.02e-05	31058899	33304300
7	3.14406e+07	9.62	1.77e-06	24787811	38216876
7	1.05059e+08	9.56	1.22e-05	104084140	105990032
7	1.05089e+08	9.55	1.77e-05	104424672	105761908
7	1.06265e+08	9.43	4.64e-06	103711235	108843272
7	3.74531e+07	9.37	6.86e-06	35709665	39196416
7	2.13057e+07	9.36	3.06e-05	20988717	21676584
7	1.18059e+08	9.26	1.58e-05	117309682	118788106
7	1.03561e+08	9.16	4.89e-06	101123196	105990032
7	3.74431e+07	9.14	7.61e-06	35877819	39007991
7	1.03661e+08	9.02	4.34e-06	100905778	106420879
7	1.03551e+08	9.01	4.92e-06	101123196	105954725
7	1.03651e+08	9	4.4e-06	100933620	106370023
7	103621175	8.99	4.55e-06	100991655	106241776
7	3.12395e+07	8.78	3.68e-06	27984677	34487973
7	1.03671e+08	8.76	4.39e-06	100970473	106399307
7	1.06286e+08	8.54	5.08e-06	103943912	108633913
7	2.12856e+07	8.54	2.76e-05	20855841	21676584
7	1.26891e+07	8.52	1.96e-05	12118910	13166938
7	1.04617e+08	8.49	5.84e-06	102603729	106646606
7	103570903	8.49	5.02e-06	101182908	105954725
7	1.04657e+08	8.49	7.52e-06	103075125	106241776
7	9.65831e+07	8.41	0.00042	96565975	96592249
7	1.03682e+08	8.33	4.48e-06	101067075	106341210
7	1.03541e+08	8.28	5.39e-06	101405930	105761908
7	3.14205e+07	8.28	2.04e-06	25546545	37282819
7	3.13501e+07	8.27	4.67e-06	28786057	33879148
7	9.6573e+07	8.16	5.04e-05	96360010	96806826
7	1.03611e+08	8	4.69e-06	101067075	106140668
7	3.1521e+07	7.99	1.54e-06	23744221	39318560
7	1.03641e+08	7.99	4.4e-06	100933620	106341210
7	3.21745e+07	7.98	1.04e-05	31058899	33304300
7	1.14983e+08	7.95	1.03e-05	113816763	116132485
7	3.74732e+07	7.93	8.99e-06	36185626	38806488
7	4.33349e+07	7.91	1.7e-05	42636366	44017022
7	2.12957e+07	7.91	0.00163	21255926	21295866
7	1.18029e+08	7.89	1.28e-05	117107358	118943232
7	1.03511e+08	7.89	5.98e-06	101526602	105516930
7	3.12596e+07	7.87	4.04e-06	28311067	34215416
7	103520631	7.77	5.92e-06	101526602	105544040
7	1.05049e+08	7.74	1.01e-05	103859993	106207290
7	1.03692e+08	7.68	4.65e-06	101123196	106241776
7	9.66032e+07	7.67	2.82e-05	96226559	96972260
7	3.15311e+07	7.67	1.55e-06	23801755	39269439
7	1.03601e+08	7.66	4.85e-06	101154686	105990032
7	1.05632e+08	7.66	1.53e-05	104860155	106399307
7	1.03591e+08	7.62	5.07e-06	101242911	105954725
7	1.03501e+08	7.6	6.05e-06	101526602	105471500
7	3.21947e+07	7.56	1.04e-05	31058899	33347726
7	1.03631e+08	7.53	4.51e-06	100970473	106241776
7	3.12093e+07	7.38	3.43e-06	27739781	34647900
7	3.21444e+07	7.36	1.44e-05	31312791	32954078
7	3.12696e+07	7.24	4.53e-06	28673633	33879148
7	1.0349e+08	7.2	6.21e-06	101581788	105391255
7	4.33249e+07	7.2	2.05e-05	42742849	43886139
7	1.38956e+07	7.19	1.73e-05	13361202	14211780
7	1.38856e+07	7.03	1.86e-05	13361202	14211780
7	3.14808e+07	6.97	1.62e-06	24087271	38902084
7	3.1511e+07	6.88	1.55e-06	23801755	39238158
7	2.12756e+07	6.87	1.56e-05	20515218	22030587
7	1.06296e+08	6.78	9.18e-06	105018590	107584093
7	1.05622e+08	6.76	1.4e-05	104805840	106471319
7	9.65429e+07	6.75	1.41e-05	95696657	97258591
7	1.0532e+08	6.7	7.11e-06	103635380	106992267
7	4.32947e+07	6.69	2.19e-05	42813788	43839663
7	1.26992e+07	6.68	2.21e-05	12171988	13166938
7	3.75537e+07	6.68	5.25e-06	35310488	39766592
7	1.0348e+08	6.67	6.79e-06	101722607	105240490
7	3.73224e+07	6.61	6.84e-06	35604108	39062839
7	1.06095e+08	6.57	5.23e-06	103859993	108361675
7	1.03913e+08	6.56	1.69e-06	96867978	110980151
8	3.41021e+07	15.6	4.08e-06	31231208	37017174
8	3.39511e+07	15.6	4.12e-06	31082422	36861619
8	3.39209e+07	15.5	4.37e-06	31231208	36628170
8	3.41121e+07	15.5	4.21e-06	31278793	36956699
8	3.39611e+07	15.2	4.11e-06	31082422	36861619
8	3.39309e+07	15	4.3e-06	31231208	36696294
8	3.4092e+07	14.9	4.02e-06	31112995	37017174
8	3.41222e+07	14.9	4.36e-06	31381550	36861619
8	3.39108e+07	14.6	4.52e-06	31256165	36492525
8	3.41323e+07	13.9	4.79e-06	31627790	36628170
8	3.3941e+07	13.7	4.22e-06	31112995	36777158
8	3.40517e+07	13.2	4.04e-06	31082422	37017174
8	3.39712e+07	12.8	4.12e-06	31082422	36861619
8	3.40618e+07	12.7	4.11e-06	31231208	36956699
8	3.41423e+07	12.7	5.56e-06	31995532	36264537
8	1.24559e+08	12.6	7.4e-06	123162329	126121785
8	3.39813e+07	12.5	4.18e-06	31112995	36777158
8	1.24498e+08	12.2	6.49e-06	122687215	126314774
8	3.40819e+07	12.1	4.11e-06	31231208	36956699
8	1.24549e+08	12.1	7.31e-06	122920633	126121785
8	3.38806e+07	12	5.18e-06	31599221	36158720
8	3.41524e+07	11.8	7.33e-06	32617390	35743501
8	124488265	11.7	6.61e-06	122687215	126291595
8	1.24569e+08	11.6	8.1e-06	123162329	126011947
8	3.40417e+07	11.4	4.17e-06	31231208	36896026
8	3.39913e+07	11.4	4.25e-06	31231208	36777158
8	3.75186e+06	11.3	2.53e-05	3305017	4225004
8	3.38907e+07	11	5.04e-06	31519577	36264537
8	3.77199e+06	10.9	2.74e-05	3396429	4178606
8	3.41625e+07	10.8	1e-05	32969181	35321521
8	3.42027e+07	10.8	2.32e-05	33717577	34695342
8	3.41725e+07	10.8	1.72e-05	33480967	34838691
8	3.74179e+06	10.8	1.47e-05	2948096	4459311
8	3.76193e+06	10.6	0.00488	3712638	3762051
8	124790257	10.5	2.32e-05	124281809	125293280
8	1.24881e+08	10.5	1.27e-05	123949624	125807139
8	3.39007e+07	10.4	4.85e-06	31487623	36264537
8	3.78206e+06	10.3	1.59e-05	3057207	4459311
8	3.81286e+07	10.3	8.03e-06	36672845	39612478
8	3.38705e+07	10.2	5.55e-06	31747085	36030386
8	1.24871e+08	9.92	1.59e-05	124134266	125593646
8	3.81185e+07	9.92	7.25e-06	36492525	39757804
8	1.28766e+08	9.86	2.25e-05	128321777	129254540
8	4.50744e+07	9.86	2.62e-06	40501622	49636101
8	4.50644e+07	9.68	2.64e-06	40566008	49589760
8	4.50845e+07	9.66	2.56e-06	40394484	49775747
8	1.248e+08	9.52	2.58e-05	124342035	125259095
8	1.2478e+08	9.49	2.96e-05	124398222	125185775
8	1.28746e+08	9.34	1.98e-05	128153987	129320836
8	1.24508e+08	9.33	7.02e-06	122820527	126198742
8	3.73173e+06	9.33	1.35e-05	2893552	4603801
8	1.24428e+08	9.27	7.43e-06	122820527	126011947
8	4.50543e+07	9.06	2.78e-06	40735712	49365793
8	4.50946e+07	9.06	2.61e-06	40501622	49693789
8	3.82293e+07	8.9	5.47e-06	36124943	40411886
8	3.82393e+07	8.81	5.1e-06	35948490	40576200
8	124538597	8.77	7.83e-06	123162329	126054286
8	6.25799e+07	8.75	1.15e-05	61563634	63603199
8	3.81588e+07	8.74	1.05e-05	37017174	39241794
8	1.24418e+08	8.74	7.67e-06	122868777	125922042
8	3.82192e+07	8.67	5.73e-06	36158652	40291547
8	6.259e+07	8.62	1.3e-05	61673365	63490476
8	3.72931e+07	8.56	9.44e-06	36030386	38492444
8	6.28517e+07	8.54	3.19e-06	59098085	66604181
8	6.28416e+07	8.52	3.28e-06	59226632	66430053
8	3.82494e+07	8.52	4.93e-06	35948490	40644865
8	6.28618e+07	8.46	3.21e-06	59126040	66604181
8	1.24901e+08	8.45	1.33e-05	124012106	125779303
8	1.17345e+07	8.4	1.61e-05	11013749	12467238
8	6.28316e+07	8.39	3.27e-06	59226632	66430053
8	3.73132e+07	8.35	8.85e-06	36030386	38636405
8	1.24851e+08	8.31	2.45e-05	124362325	125293280
8	6.28718e+07	8.29	3.3e-06	59271060	66430053
8	1.24579e+08	8.23	9.11e-06	123278926	125896208
8	3.81387e+07	8.15	1.15e-05	37104179	39096258
8	6.28215e+07	8.1	3.38e-06	59319256	66347779
8	6.28819e+07	8.06	3.48e-06	59482024	66310101
8	3.81085e+07	8.03	7.41e-06	36492525	39612478
8	3.51188e+07	8.02	8.96e-06	33798510	36455943
8	6.25698e+07	8.01	1.19e-05	61563634	63490476
8	3.82595e+07	8.01	4.85e-06	35808980	40702063
8	4.51046e+07	7.96	2.72e-06	40702063	49502884
8	4.50442e+07	7.93	2.98e-06	41020461	49060254
8	3.73032e+07	7.89	9.92e-06	36124943	38492444
8	3.82091e+07	7.86	6.25e-06	36386119	40086376
8	3.7283e+07	7.82	9.11e-06	36030386	38572691
8	6.2892e+07	7.81	3.8e-06	59767931	66021571
8	4.49033e+07	7.8	3.27e-06	41371756	48538537
8	6.26e+07	7.75	1.83e-05	61993158	63253069
8	1.2472e+08	7.74	2e-05	124134266	125293280
8	4.49134e+07	7.73	3.48e-06	41541407	48325586
8	3.42329e+07	7.69	2.04e-05	33717577	34765919
8	3.04681e+07	7.64	3.22e-05	30134804	30839224
8	3.51288e+07	7.61	8.8e-06	33770766	36455943
8	6.28114e+07	7.6	3.47e-06	59363160	66251021
8	5.8356e+06	7.59	3.9e-05	5593804	6140907
8	3.79374e+07	7.59	1.1e-05	36854878	39022680
8	6.26101e+07	7.52	3.08e-05	62229816	62988184
8	3.37296e+07	7.52	8.37e-06	32301183	35162380
8	3.79273e+07	7.51	1.14e-05	36896026	38966840
8	6.2902e+07	7.5	4.05e-06	59990436	65636015
8	3.79474e+07	7.46	1.14e-05	36896026	38966840
8	3.37095e+07	7.44	6.83e-06	31961207	35321521
8	1.17647e+07	7.31	2.17e-05	11237963	12301510
8	6.26403e+07	7.28	2.85e-05	62229816	63060641
8	3.82695e+07	7.25	4.77e-06	35808980	40735712
8	1.28756e+08	7.25	0.000107	128691279	128866841
8	3.36994e+07	7.24	6.43e-06	31837114	35512693
8	3.41826e+07	7.24	2.78e-05	33770766	34606916
8	3.79172e+07	7.23	1.12e-05	36854878	38966840
8	3.0458e+07	7.21	3.22e-05	30094013	30711947
8	1.28777e+08	7.2	2.04e-05	128197872	129320836
8	4.48932e+07	7.18	3.31e-06	41371756	48510452
8	3.40014e+07	7.17	4.31e-06	31231208	36777158
8	6.29121e+07	7.05	4.31e-06	60178059	65636015
8	3.73233e+07	7.04	9.12e-06	36030386	38636405
8	3.40316e+07	7.04	4.35e-06	31278793	36777158
8	3.79575e+07	7.01	1.23e-05	37017174	38891531
8	3.42128e+07	6.99	3.65e-05	33896761	34532676
8	4.49234e+07	6.98	3.78e-06	41763366	48097685
8	5.69467e+06	6.97	9.41e-06	4459311	6944722
8	8.5032e+06	6.85	1.06e-05	7408723	9609810
8	5.68461e+06	6.81	9.37e-06	4413852	6944722
8	3.79072e+07	6.78	1.14e-05	36861619	38944983
8	6.28014e+07	6.77	3.62e-06	59518815	66021571
8	3.7273e+07	6.76	9.27e-06	36030386	38492444
8	128736286	6.76	1.84e-05	128093388	129373941
8	5.01016e+06	6.76	9.61e-06	3761962	6216097
8	1.24478e+08	6.73	7.31e-06	122868777	126054286
8	3.51087e+07	6.68	1.05e-05	33974902	36233595
8	5.54368e+06	6.55	8.1e-06	4069367	7011513
8	6.26504e+07	6.55	2.12e-05	62097890	63135133
10	3.34459e+07	14.9	3.44e-06	29967957	36920891
10	3.34359e+07	14.7	3.62e-06	30177161	36708842
10	3.34559e+07	13.9	3.47e-06	30020159	36859357
10	3.34259e+07	12.4	4.3e-06	30644744	36162869
10	3.34159e+07	11.5	5.42e-05	33204442	33619734
10	3.34659e+07	10.8	3.63e-06	30177161	36756375
10	5.88516e+07	10.2	3.92e-05	58548764	59129450
10	3.34059e+07	10	5e-06	31051726	35775925
10	5.88416e+07	9.95	2.87e-05	58458471	59254103
10	3.34758e+07	9.91	3.84e-06	30356917	36577695
10	5.05728e+07	9.87	0.000249	50529172	50615744
10	3.36556e+07	9.08	5.9e-06	31668833	35667647
10	6.08789e+07	8.95	1.06e-05	59785495	62004030
10	6.08689e+07	8.83	1.05e-05	59727652	62004030
10	3.34858e+07	8.82	4.26e-06	30676051	36265396
10	5.88616e+07	8.34	1.32e-05	57967490	59727733
10	6.14281e+07	8.33	1.18e-05	60435627	62444151
10	5.88316e+07	8.06	1.38e-05	57967490	59693877
10	6.08888e+07	7.93	1.18e-05	59938418	61906481
10	3.36656e+07	7.81	5.62e-06	31554737	35775925
10	60858886	7.52	1.11e-05	59785495	61938194
10	3.33959e+07	7.39	4.89e-06	30988987	35834965
10	6.18176e+07	7.37	1.52e-05	61037686	62600922
10	6.14481e+07	7.31	1.84e-05	60817225	62064007
10	3.36456e+07	7.2	6.5e-06	31807744	35374222
10	1.72677e+07	7.15	0.000198	17207941	17268954
10	1.72777e+07	7.02	3.21e-05	16956562	17643411
10	6.14381e+07	6.92	1.67e-05	60750946	62122733
10	1.24842e+07	6.89	6.28e-05	12323029	12643461
10	5.42079e+07	6.82	1.16e-05	53183173	55224093
10	1.24742e+07	6.81	0.000148	12403465	12545570
10	1.79468e+07	6.77	6.04e-05	17758673	18114481
10	6.17976e+07	6.76	1.74e-05	61131293	62480192
10	22400788	6.7	0.00201	22400647	22436505
10	6.94165e+06	6.69	7.88e-06	5419257	8463510
10	3.36756e+07	6.55	5.6e-06	31554737	35814650
11	4.40743e+06	18.7	3.16e-06	840039	7784247
11	4.41743e+06	18.7	3.2e-06	840039	7784247
11	4.39742e+06	18.5	3.27e-06	840039	7784247
11	4.42744e+06	18.4	3.41e-06	936417	7784247
11	4.38742e+06	18	3.45e-06	936417	7784247
11	4.43744e+06	17.6	3.48e-06	1000452	7784247
11	4.37741e+06	17.4	3.54e-06	1000452	7688903
11	545776	16.7	1.54e-06	95583	8320025
11	535771	16.7	1.58e-06	95583	7784247
11	555780	16.6	1.52e-06	95583	8421533
11	525767	16.6	1.62e-06	95583	7784247
11	4.36741e+06	16.5	3.83e-06	1302720	7486803
11	565784	16.4	1.53e-06	95583	8421533
11	515763	16.3	1.65e-06	95583	7784247
11	575788	16.1	1.51e-06	95583	8485865
11	505758	16	1.7e-06	95583	7511955
11	4.44744e+06	15.9	3.76e-06	1302720	7636493
11	585793	15.8	1.51e-06	95583	8510111
11	495754	15.5	1.75e-06	95583	7349628
11	4.35741e+06	15.4	4.25e-06	1544550	7117963
11	595797	15.3	1.49e-06	95583	8644398
11	485750	14.9	1.82e-06	95583	7068584
11	605801	14.8	1.5e-06	95583	8559593
11	1.58723e+07	14.1	4.99e-06	13515864	18267747
11	615805	14.1	1.51e-06	95583	8559593
11	475746	14.1	1.88e-06	95583	6847510
11	4.3474e+06	13.8	4.49e-06	1776545	6975519
11	1.58823e+07	13.7	5.32e-06	13635447	18105981
11	625810	13.4	1.53e-06	95583	8421533
11	465741	13.1	2e-06	95583	6411174
11	1.58623e+07	12.9	5.1e-06	13515864	18205357
11	635814	12.7	1.57e-06	95583	7784247
11	4.54749e+06	12.2	8.38e-06	3419603	5978664
11	1.59123e+07	12.1	5.43e-06	13764424	18105981
11	455737	12	2.13e-06	95583	6075419
11	7.77588e+07	11.9	1.76e-05	77130275	78432491
11	4.53748e+06	11.9	7.35e-06	2915609	6155875
11	645818	11.8	1.59e-06	95583	7784247
11	4.47746e+06	11.8	4.52e-06	1851437	7117963
11	4.45745e+06	11.7	4.09e-06	1544550	7349628
11	7.77288e+07	11.6	2.08e-05	77153049	78259163
11	4.3374e+06	11.5	5.03e-06	1989095	6724010
11	7.77188e+07	11.3	1.64e-05	77009088	78432491
11	3.15689e+06	11.1	2.39e-06	95583	7784247
11	4.55749e+06	11.1	1.05e-05	3419603	5685006
11	3.1669e+06	11	2.38e-06	95583	7784247
11	7.80589e+07	11	5.56e-06	75918290	79119379
11	3.14689e+06	11	2.44e-06	95583	7784247
11	655823	10.9	1.66e-06	95583	7784247
11	3.1769e+06	10.9	2.43e-06	95583	7784247
11	1.44917e+07	10.9	1.26e-05	13549077	15172522
11	7.80489e+07	10.9	5.46e-06	75888935	79119379
11	3.13688e+06	10.8	2.39e-06	95583	7784247
11	1.58523e+07	10.8	8e-06	14437291	17214078
11	3.18691e+06	10.7	2.43e-06	95583	7784247
11	445733	10.6	2.41e-06	95583	5379633
11	3.12688e+06	10.5	2.4e-06	95583	7784247
11	3.19691e+06	10.4	2.47e-06	95583	7784247
11	4.48746e+06	10.4	5.34e-06	2240054	6724010
11	4.74258e+07	10.1	0.000116	47347795	47518253
11	7.77988e+07	10.1	1.45e-05	76980863	78590039
11	3.11688e+06	10.1	2.43e-06	95583	7784247
11	1.59023e+07	10.1	6.32e-06	14144611	17752170
11	3.20691e+06	10.1	2.53e-06	95583	7784247
11	665827	10	1.73e-06	95583	7511955
11	7.77488e+07	9.92	4.02e-05	77544970	78012005
11	7.80689e+07	9.75	5.74e-06	75979923	79119379
11	1.59324e+07	9.7	5.18e-06	13635447	18229202
11	3.21692e+06	9.67	2.57e-06	95583	7784247
11	7.80389e+07	9.64	5.75e-06	75960212	79119379
11	3.10687e+06	9.62	2.52e-06	95583	7784247
11	1.45518e+07	9.51	9e-06	13259027	15838030
11	4.8176e+06	9.49	7e-06	3419603	6492872
11	4.52748e+06	9.43	8.11e-06	3419603	5978664
11	4.15732e+06	9.35	4.72e-06	1636715	6697818
11	4.16732e+06	9.27	4.32e-06	1447798	6937391
11	7.40972e+07	9.27	6.28e-06	72208160	75979955
11	4.82761e+06	9.23	7.38e-06	3419603	6411174
11	3.22692e+06	9.2	2.65e-06	95583	7688903
11	4.14732e+06	9.15	5.08e-06	1851437	6492872
11	435728	9.07	2.82e-06	95583	4666332
11	675831	9.04	1.82e-06	95583	7272620
11	4.79861e+07	9.04	4.92e-06	45619672	50416808
11	4.79761e+07	8.97	4.97e-06	45619672	50348821
11	1.45418e+07	8.95	1.01e-05	13391238	15696026
11	4.79961e+07	8.93	5.06e-06	45658396	50348821
11	3.09687e+06	8.93	2.56e-06	95583	7688903
11	4.17733e+06	8.89	4.08e-06	1302720	7085591
11	7.71785e+07	8.76	6.19e-06	75254854	79072521
11	1.59424e+07	8.75	5.35e-06	13764424	18157171
11	4.13731e+06	8.74	5.76e-06	2230292	6209976
11	1.44717e+07	8.73	2.25e-05	13946704	14983849
11	7.78088e+07	8.73	1.92e-05	77212595	78432491
11	7.71685e+07	8.7	5.83e-06	75125992	79119379
11	5.10674e+07	8.7	1.03e-05	50196974	52202888
11	3.23693e+06	8.69	2.73e-06	95583	7636493
11	7.77888e+07	8.66	1.95e-05	77212595	78370255
11	1.45618e+07	8.63	8.27e-06	13165175	16008214
11	4.79661e+07	8.63	4.99e-06	45619672	50348821
11	7.41573e+07	8.63	1.48e-05	73360583	74942455
11	4.5675e+06	8.61	1.74e-05	3899432	5200338
11	5.10774e+07	8.6	1.1e-05	50196974	52161201
11	7.41473e+07	8.58	1.58e-05	73389583	74894781
11	7.80989e+07	8.48	6.96e-06	76383969	79119379
11	7.40872e+07	8.45	6.3e-06	72208160	75979955
11	1.45017e+07	8.44	1.64e-05	13916039	15172522
11	4.83761e+06	8.43	8.95e-06	3544663	6155875
11	7.41072e+07	8.34	7.13e-06	72465641	75785030
11	1.58423e+07	8.34	1.4e-05	15086382	16619732
11	1.43917e+07	8.29	7.91e-06	12937141	15895890
11	4.80061e+07	8.29	5.65e-06	45883193	49856070
11	4.12731e+06	8.22	6.47e-06	2285704	5978664
11	7.81089e+07	8.19	7.42e-06	76515537	79119379
11	4.18733e+06	8.14	4.08e-06	1302720	7117963
11	3.24693e+06	8.13	2.85e-06	95583	7440789
11	1.44517e+07	8.13	2.6e-05	14144611	14887363
11	1.43817e+07	8.1	7.02e-06	12721720	16077588
11	3.08686e+06	8.08	2.73e-06	95583	7486803
11	14401701	8.05	8.72e-06	13033422	15696026
11	685835	8.05	1.94e-06	95583	6847510
11	4.8076e+06	8.05	7.39e-06	3419603	6411174
11	7.3487e+07	7.93	1.56e-05	72783916	74226343
11	7.71886e+07	7.91	6.92e-06	75459923	78896436
11	1.58923e+07	7.82	1.09e-05	14856765	16971939
11	7.3507e+07	7.78	1.52e-05	72783916	74274592
11	4.49747e+06	7.74	1.51e-05	3718974	5200338
11	4.1173e+06	7.67	8.06e-06	2707314	5605429
11	4.80261e+07	7.63	6.22e-06	46112470	49856070
11	4.85762e+06	7.6	1.13e-05	3899432	5907861
11	4.79561e+07	7.6	5.36e-06	45728752	49856070
11	1.43717e+07	7.59	6.84e-06	12632413	16113646
11	3.25693e+06	7.56	2.97e-06	95583	7272620
11	375703	7.51	9.17e-06	95583	1636715
11	425724	7.47	3.6e-06	95583	3718974
11	5.11474e+07	7.32	1.52e-05	50392324	51925137
11	1.56622e+07	7.29	6.12e-06	13764424	17214078
11	5.69798e+06	7.22	3.1e-05	5313894	6075419
11	7.71085e+07	7.19	5.42e-06	74894781	79119379
11	4.06728e+06	7.12	1.78e-05	3419603	4708366
11	2.06444e+07	7.12	4.4e-05	20412549	20848886
11	1.44117e+07	7.11	1.05e-05	13300882	15550670
11	1.93938e+07	7.11	5.48e-06	17214078	21567030
11	7.8199e+07	7.09	1.7e-05	77544970	78896436
11	7.77388e+07	7.08	8.57e-05	77605116	77853933
11	1.56522e+07	7.06	6.32e-06	13764424	17214078
11	695840	7.06	2.07e-06	95583	6411174
11	4.1073e+06	7.06	1.19e-05	3419603	5088768
11	3.26694e+06	7.02	3.19e-06	95583	6975519
11	3.07686e+06	6.99	2.79e-06	95583	7349628
11	7.3517e+07	6.98	1.3e-05	72599247	74421682
11	1.59624e+07	6.93	6.11e-06	14144611	17882911
11	7.80289e+07	6.91	6.28e-06	76132427	79119379
11	4.19734e+06	6.9	4.07e-06	1302720	7117963
11	1.56222e+07	6.89	6.44e-06	13764424	17214078
11	7.41272e+07	6.87	2.01e-05	73538400	74705772
11	5.11374e+07	6.85	1.36e-05	50348821	51970632
11	7.77088e+07	6.84	3.44e-05	77397114	78012005
11	5.10574e+07	6.84	1.08e-05	50196974	52161201
11	1.93738e+07	6.82	5.99e-06	17656729	21360797
11	4.32739e+06	6.8	6.2e-06	2404271	6209976
11	1.43617e+07	6.79	6.91e-06	12632413	16077588
11	7.8189e+07	6.78	1.96e-05	77597079	78708034
11	4.7926e+07	6.75	5.77e-06	45883193	49856070
11	4.80361e+07	6.75	6.22e-06	46112470	49856070
11	1.45718e+07	6.73	8.63e-06	13191039	15951315
11	1.60124e+07	6.72	2.14e-05	15471668	16516055
11	1.57223e+07	6.68	4.38e-06	13033422	18418542
11	5.10374e+07	6.68	1.06e-05	50196974	52161201
11	7.77688e+07	6.65	3.4e-05	77544970	78083593
11	7.71185e+07	6.64	5.54e-06	74980090	79119379
11	4.46745e+06	6.63	4.6e-06	1989095	7068584
11	1.93838e+07	6.62	5.68e-06	17656729	21460019
11	2.03442e+07	6.62	6.23e-05	20153580	20510767
11	4.80161e+07	6.6	6.33e-06	46147995	49856070
11	7.81189e+07	6.59	9.63e-06	76899546	79119379
11	5.11274e+07	6.55	1.39e-05	50348821	51970632
12	5.50376e+07	16.3	2.54e-05	54585306	55485540
12	5.50578e+07	15.1	1.45e-05	54256840	55873744
12	5.8376e+07	10.7	1.86e-05	57745750	58938226
12	5.84164e+07	9.92	1.18e-05	57408901	59385822
12	5.50477e+07	9.9	8.32e-05	54924290	55167425
12	5.84265e+07	9.66	8.83e-06	57076139	59753534
12	5.84366e+07	9.15	7.8e-06	56950219	59954289
12	2.70164e+06	9	1.32e-05	1800011	3597671
12	2.42654e+07	8.81	1.3e-05	23361407	25139176
12	2.42755e+07	8.77	3.2e-05	23912250	24627085
12	5.84063e+07	8.71	1.69e-05	57724304	59096821
12	2.69155e+06	8.49	1.2e-05	1707530	3671433
12	5.84466e+07	8.37	7.43e-06	56852951	60044461
12	2.42856e+07	8.17	5.54e-06	22192802	26447174
12	2.42553e+07	8.1	5.23e-06	22037800	26507054
12	5.5088e+07	7.97	8.85e-06	53760836	56429941
12	5.83458e+07	7.95	1.87e-05	57724304	58938226
12	5.83861e+07	7.56	3.31e-05	58025451	58741176
12	2.42956e+07	7.52	4.92e-06	21865385	26732839
12	2.0816e+07	7.41	4.44e-06	18142632	23462932
12	5.84567e+07	7.4	7.73e-06	56950219	59954289
12	5.50981e+07	7.31	7.65e-06	53533126	56638040
12	5.50275e+07	7.26	3.26e-05	54661235	55375948
12	2.08059e+07	7.19	4.41e-06	18089442	23462932
12	2.08261e+07	7.09	4.45e-06	18142632	23462932
12	2.42452e+07	7.07	4.03e-06	21313675	27191526
12	5.36457e+07	7.03	2.46e-05	53166653	54111866
12	2.67138e+06	7	9.58e-06	1433596	3905323
12	2.72181e+06	6.97	1.61e-05	1988157	3455177
12	2.10076e+07	6.8	8.78e-06	19649099	22331836
12	2.10177e+07	6.78	9.33e-06	19748853	22286361
12	5.50678e+07	6.56	1.23e-05	54111797	56028123
13	1.85407e+08	26.7	2.7e-06	181042262	189823772
13	1.85397e+08	26.6	2.68e-06	180948954	189823772
13	185417400	26.3	2.91e-06	181339489	189481398
13	1.85387e+08	26	2.66e-06	180907155	189823772
13	1.85427e+08	25	3.07e-06	181646097	189226565
13	1.85377e+08	25	2.68e-06	180907155	189823772
13	1.85367e+08	23.6	2.84e-06	181147499	189481398
13	1.4716e+08	23.3	1.64e-06	139875467	154454047
13	1.4717e+08	23.2	1.67e-06	140007564	154337654
13	1.4715e+08	23.2	1.62e-06	139799358	154526658
13	1.4718e+08	23	1.71e-06	140311580	153999497
13	1.4714e+08	23	1.63e-06	139799358	154501816
13	1.4719e+08	22.7	1.76e-06	140401765	153845798
13	1.4713e+08	22.5	1.61e-06	139662004	154570704
13	1.472e+08	22.3	1.81e-06	140603163	153809346
13	1.85357e+08	22	2.95e-06	181295099	189416237
13	1.4707e+08	22	1.59e-06	139552083	154570704
13	1.4708e+08	21.9	1.6e-06	139583358	154570704
13	1.4706e+08	21.8	1.6e-06	139583358	154526658
13	185437409	21.7	3.3e-06	181844970	188984551
13	1.4721e+08	21.6	1.86e-06	140885675	153632780
13	147090052	21.6	1.59e-06	139583358	154570704
13	1.4705e+08	21.5	1.65e-06	139799358	154302218
13	1.4712e+08	21.5	1.59e-06	139609422	154570704
13	1.4704e+08	21.1	1.68e-06	139927299	153999497
13	1.4722e+08	20.7	1.91e-06	140944355	153481790
13	1.4703e+08	20.6	1.77e-06	140311580	153716880
13	1.471e+08	20.4	1.6e-06	139662004	154570704
13	1.85678e+08	20.3	3.31e-06	182068456	189226565
13	1.85688e+08	20.2	3.35e-06	182136004	189226565
13	1.4702e+08	20	2.21e-06	141623681	152416570
13	1.85347e+08	20	3.2e-06	181646097	188984551
13	1.85668e+08	19.6	3.34e-06	182099556	189226565
13	1.85698e+08	19.5	3.45e-06	182226036	189166287
13	1.4701e+08	19.4	2.33e-06	141928787	152112968
13	1.4723e+08	19	1.99e-06	141287352	153238764
13	1.47e+08	18.5	2.39e-06	141999650	152001702
13	147110061	18.4	1.61e-06	139688548	154526658
13	1.85708e+08	17.9	3.75e-06	182516781	188749544
13	1.85337e+08	17.7	3.49e-06	181900476	188749544
13	1.85477e+08	17.5	5.24e-06	183206200	187709947
13	1.4725e+08	17.3	2.11e-06	141592937	152940231
13	1.85658e+08	17.2	3.3e-06	182039999	189226565
13	1.85637e+08	17.2	3.49e-06	182226036	188984551
13	1.4699e+08	17.1	2.52e-06	142699224	151693307
13	147260129	16.6	2.19e-06	141791500	152713888
13	1.85627e+08	16.6	3.4e-06	182136004	189122694
13	1.4674e+08	16.2	3.73e-06	143829338	149946871
13	1.85497e+08	16.1	8.15e-06	184061732	186935614
13	1.4673e+08	16.1	3.67e-06	143829338	149984591
13	146749898	16	3.75e-06	143829338	149946871
13	1.4672e+08	15.8	3.61e-06	143829338	150031276
13	1.85087e+08	15.6	2.79e-06	180907155	189382171
13	1.4682e+08	15.6	4.05e-06	143863207	149778770
13	185077246	15.6	2.74e-06	180693636	189416237
13	1.4671e+08	15.3	3.6e-06	143829338	150031276
13	1.85097e+08	15.3	2.83e-06	180907155	189226565
13	1.85537e+08	15.3	9.56e-06	184302800	186763438
13	1.4676e+08	15.1	3.91e-06	143829338	149815116
13	1.85067e+08	15.1	2.74e-06	180693636	189416237
13	1.85327e+08	15	3.9e-06	182328759	188307370
13	2.03866e+08	14.9	9.12e-06	202577107	205172301
13	1.4683e+08	14.9	4.01e-06	143863207	149815116
13	1.85648e+08	14.8	3.47e-06	182197691	188984551
13	1.467e+08	14.8	3.63e-06	143829338	149984591
13	1.85617e+08	14.7	3.65e-06	182365158	188749544
13	1.4685e+08	14.6	3.99e-06	143863207	149815116
13	1.85107e+08	14.6	2.92e-06	181042262	189166287
13	1.4698e+08	14.3	2.66e-06	142699224	151427699
13	1.85718e+08	14.3	4.65e-06	183163223	188283381
13	1.85748e+08	14.3	6.09e-06	183818160	187709947
13	1.4681e+08	14.2	4.25e-06	143990487	149624271
13	1.82286e+08	14.1	4.28e-06	179505944	185027174
13	1.4727e+08	14.1	2.24e-06	141928787	152617317
13	1.4669e+08	14.1	3.71e-06	143829338	149910424
13	1.85467e+08	14.1	4.49e-06	182819524	188135355
13	1.85057e+08	14.1	2.76e-06	180741164	189382171
13	1.85758e+08	14	6.44e-06	183909352	187581506
13	1.82276e+08	13.9	4.72e-06	179737706	184791511
13	2.03886e+08	13.9	7.5e-06	202287948	205476035
13	1.85447e+08	13.8	3.66e-06	182171750	188722376
13	1.95112e+08	13.7	1.87e-05	194480816	195741760
13	1.4686e+08	13.6	4.18e-06	143990487	149682944
13	1.85547e+08	13.5	7.53e-06	183968983	187131117
13	1.4668e+08	13.5	3.77e-06	143829338	149815116
13	1.85117e+08	13.4	2.98e-06	181147499	189122694
13	1.4684e+08	13.1	4.04e-06	143990487	149798410
13	1.82296e+08	13.1	4.1e-06	179429209	185213757
13	2.03896e+08	12.8	7.4e-06	202287948	205502879
13	1.4667e+08	12.7	3.9e-06	143829338	149682944
13	1.95142e+08	12.7	2.27e-05	194633978	195645460
13	1.4724e+08	12.6	2.04e-06	141396878	153014755
13	1.468e+08	12.5	4.55e-06	144227575	149422260
13	2.03876e+08	12.5	8.15e-06	202412573	205333046
13	1.4677e+08	12.5	4.27e-06	143990487	149558204
13	1.4788e+08	12.4	2.7e-06	143829338	152296383
13	1.85047e+08	12.4	2.81e-06	180907155	189226565
13	195131797	12.4	2.17e-05	194584646	195671307
13	1.4693e+08	12.3	4.4e-06	144227575	149641146
13	1.4787e+08	12.3	2.75e-06	143829338	152210504
13	1.95102e+08	12.3	2.08e-05	194574494	195671307
13	1.4789e+08	12.3	2.71e-06	143829338	152296383
13	1.82216e+08	12.3	9.88e-06	181042262	183354581
13	1.82266e+08	12.2	5.6e-06	180134624	184302800
13	147280138	12.2	2.37e-06	142699224	152335411
13	1.85527e+08	12.1	1.64e-05	184824080	186133925
13	1.85918e+08	12	5.02e-06	183583508	188283381
13	1.4786e+08	12	2.79e-06	143829338	152112968
13	1.4666e+08	12	3.99e-06	143829338	149641146
13	1.85507e+08	11.9	2.13e-05	185003690	185958735
13	1.4729e+08	11.9	2.46e-06	142699224	152112968
13	1.85317e+08	11.8	4.43e-06	182651427	188012444
13	1.85928e+08	11.8	5.03e-06	183583508	188307370
13	1.479e+08	11.8	2.68e-06	143829338	152369980
13	2.00364e+08	11.7	1.44e-05	199562386	201188291
13	1.85127e+08	11.7	3.25e-06	181443956	188749544
13	1.85908e+08	11.7	5.23e-06	183617277	188135355
13	185607486	11.6	4.17e-06	182742408	188307370
13	1.4697e+08	11.6	2.82e-06	142743583	151213243
13	195151806	11.5	1.7e-05	194457769	195826394
13	185777563	11.5	7.56e-06	184214396	187341206
13	146939984	11.5	4.43e-06	144272421	149641146
13	1.4785e+08	11.4	2.95e-06	143829338	151905397
13	2.00354e+08	11.2	1.57e-05	199589197	200925625
13	1.85788e+08	11.2	7.94e-06	184302800	187279057
13	146919975	11.2	4.71e-06	144389073	149422260
13	1.4665e+08	11.1	4.19e-06	143829338	149486404
13	2.03856e+08	11.1	1.47e-05	203045669	204666451
13	1.95612e+08	11	6.69e-06	193872991	197376339
13	1.95622e+08	11	6.88e-06	193917405	197358482
13	1.41948e+08	11	3.39e-06	138415059	145472740
13	1.85898e+08	11	5.74e-06	183818160	187956420
13	1.85517e+08	10.9	0.000748	185517071	185576014
13	1.82186e+08	10.9	1.19e-05	181189056	183179620
13	1.85738e+08	10.9	7.02e-06	184061732	187406309
13	1.41958e+08	10.9	3.25e-06	138282641	145615948
13	1.41908e+08	10.8	3.66e-06	138651517	145093310
13	1.4687e+08	10.8	4.45e-06	144227575	149558204
13	1.95122e+08	10.8	1.96e-05	194574494	195708784
13	1.4784e+08	10.8	3.34e-06	144272421	151427699
13	1.4772e+08	10.8	6.51e-05	147552109	147740748
13	1.85938e+08	10.8	5.16e-06	183617277	188256241
13	1.95582e+08	10.8	7.53e-06	193994268	197161448
13	1.4771e+08	10.7	1.71e-05	147107619	148405589
13	1.41918e+08	10.7	3.76e-06	138754621	145093310
13	1.82306e+08	10.6	4.09e-06	179429209	185213757
13	1.4791e+08	10.6	2.71e-06	143829338	152335411
13	1.41968e+08	10.6	3.16e-06	138194495	145760073
13	1.41898e+08	10.5	3.76e-06	138716263	144950349
13	1.41938e+08	10.5	3.71e-06	138716263	145093310
13	1.95162e+08	10.5	1.65e-05	194457769	195826394
13	196042209	10.5	5.2e-06	193872991	198246355
13	1.4783e+08	10.4	3.86e-06	144760821	150864666
13	1.85768e+08	10.4	7.15e-06	184100854	187406309
13	1.4664e+08	10.3	4.43e-06	143990487	149335883
13	1.4679e+08	10.3	4.83e-06	144389073	149247593
13	1.41888e+08	10.1	3.8e-06	138754621	144950349
13	1.4742e+08	10.1	4.2e-06	144591443	150254657
13	1.4743e+08	10.1	4.41e-06	144760821	150116635
13	1.4782e+08	10.1	4.39e-06	145093310	150524797
13	141977738	10	3.12e-06	138138887	145796656
13	1.95572e+08	9.99	8.79e-06	194240363	196930616
13	1.82156e+08	9.92	1.04e-05	181042262	183290565
13	1.85988e+08	9.9	4.71e-06	183443647	188502225
13	1.96222e+08	9.88	2.87e-05	195826394	196619376
13	1.85888e+08	9.83	7.83e-06	184414905	187406309
13	1.85998e+08	9.82	4.5e-06	183331617	188541966
13	2.04746e+08	9.82	2.39e-05	204252597	205230202
13	1.95992e+08	9.73	3.35e-06	192422740	199562447
13	1.41878e+08	9.73	3.87e-06	138818839	144950349
13	147810378	9.63	4.72e-06	145362726	150329664
13	1.42038e+08	9.54	2.83e-06	137819064	146229274
13	1.4794e+08	9.54	2.78e-06	143829338	152244555
13	1.42028e+08	9.5	2.84e-06	137819064	146229274
13	185797572	9.49	9.45e-06	184533165	186975466
13	2.00344e+08	9.48	1.92e-05	199761150	200925625
13	1.85137e+08	9.42	3.48e-06	181844970	188541966
13	1.4663e+08	9.4	4.57e-06	144073093	149247593
13	1.42048e+08	9.39	2.8e-06	137771585	146328313
13	1.4696e+08	9.36	2.97e-06	142927512	150864666
13	2.04736e+08	9.34	2.67e-05	204320366	205172301
13	1.4793e+08	9.33	2.73e-06	143829338	152296383
13	1.41868e+08	9.32	4.03e-06	138928775	144778836
13	1.96032e+08	9.31	4.28e-06	193254445	198807876
13	1.86008e+08	9.31	4.3e-06	183265091	188749544
13	1.85037e+08	9.31	2.9e-06	180907155	189166287
13	2.04756e+08	9.26	2.49e-05	204285695	205230202
13	1.96002e+08	9.22	3.47e-06	192545431	199406094
13	1.82206e+08	9.21	1.11e-05	181147499	183265091
13	1.42018e+08	9.18	2.92e-06	137912184	146037314
13	1.85978e+08	9.15	5.04e-06	183617277	188307370
13	1.478e+08	9.11	5.47e-06	145615948	149984591
13	1.41988e+08	9.08	3.08e-06	138109597	145852745
13	1.85457e+08	9.01	4.11e-06	182560813	188307370
13	1.42108e+08	9	2.59e-06	137476840	146502957
13	1.42118e+08	8.99	2.56e-06	137455037	146804093
13	1.42058e+08	8.98	2.78e-06	137739358	146328313
13	1.4795e+08	8.95	2.81e-06	143829338	152210504
13	2.03906e+08	8.94	8.27e-06	202468777	205333046
13	1.41858e+08	8.91	4.23e-06	139072186	144690805
13	1.4744e+08	8.86	4.8e-06	144950349	149910424
13	1.4741e+08	8.85	4.08e-06	144501171	150329664
13	1.42128e+08	8.81	2.67e-06	137644596	146502957
13	2.03826e+08	8.81	2e-05	203237041	204381817
13	1.42098e+08	8.78	2.72e-06	137693148	146502957
13	2.00374e+08	8.65	1.63e-05	199761150	200925625
13	1.95172e+08	8.61	2.23e-05	194734858	195708784
13	2.03846e+08	8.59	4.73e-05	203600622	204036193
13	7.50474e+07	8.58	6.44e-06	73195809	76857448
13	2.00384e+08	8.57	3.72e-05	200078384	200668261
13	1.96052e+08	8.54	1.03e-05	194896963	197213502
13	1.4662e+08	8.48	4.95e-06	144227575	149026653
13	2.04406e+08	8.46	8.99e-06	203111744	205732754
13	1.86018e+08	8.44	4.35e-06	183265091	188749544
13	1.41848e+08	8.42	4.59e-06	139250521	144457181
13	147790369	8.4	6.21e-06	145879337	149682944
13	1.42138e+08	8.4	2.63e-06	137587961	146502957
13	1.42208e+08	8.36	2.37e-06	137166408	147239618
13	1.473e+08	8.36	2.67e-06	142861335	151773169
13	1.85868e+08	8.35	1.09e-05	184791505	186935614
13	1.42218e+08	8.34	2.36e-06	137166408	147275816
13	1.42198e+08	8.33	2.39e-06	137194433	147107619
13	1.95632e+08	8.33	1.45e-05	194812756	196442838
13	1.96232e+08	8.3	1.86e-05	195595141	196803408
13	1.42228e+08	8.28	2.35e-06	137166408	147304784
13	204165886	8.28	1.94e-05	203600622	204766241
13	1.95952e+08	8.27	3.22e-06	192231235	199639534
13	2.04776e+08	8.23	4.64e-05	204538881	205018379
13	1.42188e+08	8.2	2.5e-06	137397443	146974010
13	1.42238e+08	8.2	2.32e-06	137065255	147385569
13	7.50374e+07	8.19	6.85e-06	73311012	76779617
13	1.42008e+08	8.16	2.97e-06	137981948	146037314
13	196022200	8.15	3.92e-06	192962972	199011372
13	2.69469e+06	8.14	2.74e-05	2272869	3117631
13	1.95092e+08	8.12	2.7e-05	194734858	195532489
13	1.42248e+08	8.1	2.3e-06	137043603	147460053
13	2.04186e+08	8.1	2.91e-05	203799337	204587651
13	2.03836e+08	8.07	7.79e-05	203701018	203968203
13	1.42088e+08	8.06	2.73e-06	137739358	146477546
13	2.04176e+08	8.05	2.54e-05	203754506	204645594
13	1.95602e+08	8.03	1.1e-05	194574494	196650285
13	1.29852e+08	8.03	1.68e-05	129160526	130222055
13	1.42258e+08	8	2.29e-06	137043603	147460053
13	1.29842e+08	7.94	1.99e-05	129265335	130222055
13	2.03816e+08	7.93	1.16e-05	202804680	204845465
13	1.42068e+08	7.92	2.77e-06	137739358	146390630
13	1.81876e+08	7.92	1.39e-05	181042262	182705681
13	1.4796e+08	7.91	2.92e-06	143863207	152052391
13	1.42268e+08	7.89	2.28e-06	137020019	147535749
13	1.85557e+08	7.87	1.01e-05	184414905	186733076
13	1.29822e+08	7.85	1.62e-05	129130023	130222055
13	1.42178e+08	7.84	2.58e-06	137545653	146804093
13	1.85307e+08	7.84	5.25e-06	183087693	187581506
13	1.98974e+08	7.79	1.77e-05	198413995	199639534
13	2.00304e+08	7.78	2.13e-05	199761150	200827682
13	185947640	7.78	5.52e-06	183818160	188102097
13	1.42278e+08	7.77	2.28e-06	137043603	147512698
13	1.85728e+08	7.76	0.000101	185650838	185832324
13	1.96082e+08	7.74	1.52e-05	195299298	196803408
13	2.04726e+08	7.71	2.98e-05	204339940	205081483
13	1.96072e+08	7.71	5.58e-05	195891001	196224354
13	2.68469e+06	7.7	2.19e-05	2174972	3227645
13	1.29862e+08	7.67	1.77e-05	129186896	130222055
13	1.477e+08	7.65	2.24e-05	147239618	148209155
13	1.41838e+08	7.64	5.04e-06	139464481	144157440
13	1.42288e+08	7.64	2.27e-06	137020019	147552109
13	7.50574e+07	7.61	7.11e-06	73398814	76719558
13	1.30903e+08	7.56	1.82e-06	124315313	137476943
13	1.30913e+08	7.55	1.84e-06	124424061	137423340
13	1.96012e+08	7.53	3.66e-06	192750754	199272916
13	1.30893e+08	7.52	1.82e-06	124315313	137476943
13	1.4661e+08	7.51	5.34e-06	144389073	148848950
13	1.42298e+08	7.5	2.26e-06	137020019	147583039
13	142147815	7.5	2.64e-06	137606049	146502957
13	1.96062e+08	7.5	3.03e-05	195671307	196442838
13	1.95942e+08	7.5	3.27e-06	192288734	199589197
13	1.92551e+08	7.49	3.28e-05	192231235	192907497
13	1.30923e+08	7.48	1.85e-06	124424061	137397468
13	1.4691e+08	7.46	5.98e-06	144930437	148896530
13	195662037	7.44	1.78e-05	194995162	196303431
13	1.30883e+08	7.43	1.8e-06	124275621	137515895
13	7.37369e+07	7.41	1.52e-05	73026676	74505648
13	1.29812e+08	7.4	1.42e-05	128987831	130222055
13	1.16788e+07	7.4	0.000128	11597151	11756808
13	2.04416e+08	7.39	1.06e-05	203430357	205538218
13	182235960	7.37	1.93e-05	181646097	182819524
13	1.42308e+08	7.36	2.31e-06	137166408	147460053
13	2.04156e+08	7.35	2.03e-05	203600622	204712349
13	1.30933e+08	7.35	1.88e-06	124603913	137263042
13	1.4778e+08	7.34	7.09e-06	146139207	149422260
13	1.81826e+08	7.29	1.1e-05	180741164	182907803
13	1.98984e+08	7.29	2.46e-05	198507890	199464982
13	1.41928e+08	7.29	5.21e-06	139662004	144227575
13	1.29872e+08	7.27	2.05e-05	129316093	130222055
13	1.30873e+08	7.26	1.81e-06	124275621	137476943
13	142317892	7.22	2.37e-06	137263042	147385569
13	1.85597e+08	7.18	1.15e-05	184556489	186629191
13	2.04196e+08	7.18	2.73e-05	203799337	204617660
13	1.86028e+08	7.16	4.66e-06	183583508	188541966
13	1.30943e+08	7.16	1.91e-06	124684536	137194433
13	7.50875e+07	7.14	7.92e-06	73575002	76532237
13	1.92851e+08	7.11	1.58e-05	192091526	193534436
13	182255969	7.1	7.09e-06	180579652	183934325
13	1.85808e+08	7.08	1.41e-05	185003690	186629191
13	1.92541e+08	7.08	3.46e-05	192231235	192839559
13	1.42328e+08	7.07	2.37e-06	137263042	147385569
13	2.04786e+08	7.06	4.35e-05	204538881	205058382
13	130862707	7.02	1.82e-06	124315313	137423340
13	4.61556e+06	7.01	2.32e-05	4120544	5113423
13	4.62557e+06	7	4.47e-05	4374254	4879248
13	1.95052e+08	6.97	2.06e-05	194480816	195605237
13	1.30713e+08	6.96	1.74e-06	123857034	137587961
13	1.30723e+08	6.95	1.78e-06	124076425	137423340
13	7.50274e+07	6.95	7.88e-06	73510003	76532237
13	1.30703e+08	6.95	1.74e-06	123813557	137587961
13	1.30733e+08	6.94	1.78e-06	124076425	137455037
13	1.30693e+08	6.93	1.75e-06	123857034	137545653
13	142337901	6.92	2.38e-06	137331204	147368624
13	2.00424e+08	6.91	1.13e-05	199406094	201443540
13	1.30953e+08	6.9	1.94e-06	124785865	137091666
13	1.30683e+08	6.9	1.75e-06	123857034	137515895
13	1.30743e+08	6.89	1.78e-06	124076425	137455037
13	7.37268e+07	6.88	1.65e-05	73026676	74435361
13	3.72516e+06	6.87	0.000298	3724574	3763632
13	129802227	6.87	1.41e-05	128987831	130222055
13	130672621	6.86	1.76e-06	123857034	137476943
13	142167824	6.84	2.61e-06	137568988	146502957
13	1.30663e+08	6.82	1.75e-06	123813557	137515895
13	1.30753e+08	6.81	1.79e-06	124076425	137455037
13	1.81886e+08	6.79	1.41e-05	181042262	182705681
13	1.30653e+08	6.77	1.75e-06	123813557	137476943
13	10918417	6.75	3.06e-05	10533978	11279705
13	1.42348e+08	6.75	2.45e-06	137455037	147239618
13	1.81816e+08	6.74	9.83e-06	180603686	183011499
13	196212286	6.73	1.63e-05	195502327	196930616
13	1.30643e+08	6.72	1.76e-06	123857034	137455037
13	200434197	6.71	1.12e-05	199406094	201484960
13	1.09084e+07	6.7	1.66e-05	10215127	11601438
13	131923187	6.7	2.76e-06	127593793	136257547
13	1.31933e+08	6.7	2.73e-06	127547104	136257547
13	1.85858e+08	6.69	1.38e-05	185003690	186683694
13	1.92831e+08	6.69	3.43e-05	192489577	193170701
13	1.30633e+08	6.67	1.74e-06	123735009	137515895
13	1.30763e+08	6.67	1.79e-06	124076425	137455037
13	1.29882e+08	6.66	2.23e-05	129375534	130222055
13	1.31943e+08	6.66	2.73e-06	127593793	136257547
13	1.30853e+08	6.65	1.84e-06	124351865	137353502
13	1.95392e+08	6.64	8.37e-06	193994268	196803408
13	2.67469e+06	6.64	2.18e-05	2132795	3202482
13	1.31913e+08	6.63	2.9e-06	127789241	135930595
13	195682046	6.62	1.29e-05	194812756	196577523
13	1.30623e+08	6.62	1.75e-06	123778588	137455037
13	4.63557e+06	6.61	1.57e-05	3879168	5377674
13	7.51575e+07	6.6	7.81e-06	73647794	76605616
13	1.31953e+08	6.6	2.74e-06	127593793	136257547
13	4.69847e+07	6.59	4.07e-05	46709187	47248637
13	1.42358e+08	6.58	2.48e-06	137515801	147107619
13	131903178	6.58	3.87e-06	128841315	134901350
13	1.95252e+08	6.57	1.33e-05	194374244	196132562
13	141807661	6.57	5.9e-06	139799358	143829338
13	1.30613e+08	6.57	1.77e-06	123857034	137397468
14	1.2621e+08	32.7	2.32e-06	121101988	131388392
14	1.262e+08	32	2.21e-06	120881154	131594268
14	1.2622e+08	31	2.53e-06	121551751	130946163
14	1.2619e+08	29.3	2.16e-06	120653039	131718069
14	1.2628e+08	25.5	3.73e-06	123070817	129430395
14	1.2625e+08	25.2	3.82e-06	123156166	129365186
14	1.2623e+08	24.3	2.78e-06	121932347	130515882
14	1.26451e+08	23.9	1.24e-05	125484716	127405007
14	126300182	23.7	3.67e-06	123070817	129554596
14	1.2629e+08	23.2	3.69e-06	123070817	129525497
14	1.2618e+08	23.1	2.07e-06	120398441	131962113
14	126270061	22.8	3.94e-06	123235311	129293070
14	126239940	21.6	3.39e-06	122709603	129761613
14	1.26421e+08	19.8	1.4e-05	125587873	127235270
14	1.26461e+08	19.1	1.19e-05	125469693	127434582
14	1.2617e+08	17.9	2.06e-06	120398441	131962113
14	1.26099e+08	17.2	2.08e-06	120398441	131843224
14	1.26109e+08	16.9	1.98e-06	120080887	132156596
14	1.2632e+08	16.9	4.01e-06	123358504	129293070
14	4.06359e+07	16.3	2.54e-06	35914703	45359494
14	4.06259e+07	16.2	2.57e-06	35973895	45277886
14	1.26411e+08	15.9	1.16e-05	125377610	127434582
14	4.0646e+07	15.8	2.52e-06	35914703	45413331
14	1.2616e+08	15.4	2.07e-06	120398441	131938630
14	4.06159e+07	15.1	2.67e-06	36136728	45094589
14	1.26089e+08	15	2.09e-06	120398441	131820438
14	4.0656e+07	14.7	2.46e-06	35808048	45513431
14	1.29834e+08	14.6	1.09e-05	128747807	130915493
14	1.2636e+08	14.2	7.72e-06	124809124	127901215
14	1.26119e+08	13.9	2.03e-06	120242188	132014263
14	1.29824e+08	13.6	1.12e-05	128782381	130872490
14	1.29844e+08	13.6	1.09e-05	128747807	130946163
14	1.26491e+08	13.6	1.56e-05	125742592	127235270
14	1.11139e+08	13.5	5.42e-06	108933635	113310631
14	1.11149e+08	13.5	5.57e-06	109008932	113288090
14	1.26019e+08	13.3	2.47e-06	121219735	130872490
14	1.11129e+08	12.9	5.95e-06	109144477	113083160
14	4.06661e+07	12.8	2.51e-06	35914703	45439757
14	1.37646e+08	12.7	1.14e-05	136734979	138686560
14	126009012	12.6	2.52e-06	121372477	130738249
14	1.11119e+08	11.9	7.12e-06	109485261	112761798
14	1.29794e+08	11.8	1.23e-05	128838389	130765335
14	1.11159e+08	11.8	6.58e-06	109366632	112958729
14	4.06058e+07	11.7	2.83e-06	36407589	44832117
14	1.26441e+08	11.6	4.15e-05	126174007	126697911
14	1.37636e+08	11.6	1.23e-05	136734979	138598266
14	1.11189e+08	11.4	4.17e-06	108312253	114010460
14	1.29854e+08	11.4	1.16e-05	128838389	130872490
14	1.26029e+08	11.3	2.41e-06	121101988	130972308
14	1.2637e+08	11.3	9.28e-06	125092968	127629936
14	129804263	11.2	1.27e-05	128868445	130738249
14	4.05958e+07	11.2	2.99e-06	36618718	44601173
14	1.25909e+08	11	3.15e-06	122144114	129694279
14	1.2635e+08	11	8.2e-06	124896844	127771564
14	1.11179e+08	11	4.7e-06	108648445	113609598
14	1.25899e+08	10.8	3.18e-06	122144114	129660794
14	1.21621e+08	10.8	1.58e-05	120881154	122362840
14	1.37716e+08	10.6	1.78e-05	137102928	138370305
14	39762434	10.6	2.42e-06	34803377	44660818
14	1.26431e+08	10.5	5.45e-05	126235418	126603293
14	2.62782e+07	10.5	5.66e-06	24210574	28306032
14	1.112e+08	10.3	3.97e-06	108196414	114010460
14	3.97725e+07	10.2	2.53e-06	35048169	44478829
14	1.37676e+08	10.1	1.84e-05	137036410	138325164
14	2.6208e+07	10.1	8.81e-06	24932987	27568829
14	2.62682e+07	10.1	5.57e-06	24120864	28306032
14	4.06761e+07	9.95	2.6e-06	36136728	45277886
14	1.11069e+08	9.9	1.48e-05	110425182	111869403
14	1.25919e+08	9.89	3.13e-06	122144114	129741181
14	1.2626e+08	9.84	4.35e-06	123529967	128948011
14	1.37696e+08	9.72	0.00146	137663887	137696286
14	1.21601e+08	9.67	1.28e-05	120771059	122531555
14	1.11089e+08	9.52	1.27e-05	110425182	112016672
14	1.25889e+08	9.5	3.26e-06	122216751	129554596
14	3.97524e+07	9.42	2.41e-06	34803377	44660818
14	1.11109e+08	9.39	1.06e-05	110425182	112172702
14	3.97926e+07	9.36	2.65e-06	35280518	44291906
14	2.62883e+07	9.31	5.86e-06	24272929	28306032
14	110717564	9.1	1.09e-05	109617501	111809758
14	1.10708e+08	9.04	1.17e-05	109688342	111723793
14	3.98026e+07	9.03	2.85e-06	35608586	43996171
14	1.11079e+08	8.98	1.2e-05	110425182	112055316
14	5.12084e+07	8.91	9.62e-06	49976061	52432158
14	2.34569e+07	8.8	1.59e-05	22717015	24210574
14	2.6218e+07	8.7	7.98e-06	24795155	27657884
14	1.26471e+08	8.67	3.05e-05	126140489	126861040
14	2.61979e+07	8.65	1.04e-05	25043284	27327006
14	2.62481e+07	8.59	5.62e-06	24120864	28306032
14	126500989	8.58	1.86e-05	125952078	127125666
14	2.3487e+07	8.55	1.53e-05	22717015	24238116
14	1.2633e+08	8.53	4.38e-06	123605964	129048602
14	2.61879e+07	8.52	1.16e-05	25290257	27181924
14	1.25999e+08	8.5	2.58e-06	121372477	130619254
14	1.37686e+08	8.46	3.17e-05	137315310	138051729
14	1.37726e+08	8.41	1.74e-05	137102928	138390717
14	126792159	8.39	1.09e-05	125742592	127875554
14	1.10697e+08	8.31	1.65e-05	110425182	111397909
14	4.05757e+07	8.29	5.56e-06	38438949	42711873
14	1.26079e+08	8.28	2.16e-06	120613520	131622404
14	1.21641e+08	8.26	1.96e-05	121101988	122246249
14	1.29784e+08	8.24	1.34e-05	128905930	130669943
14	1.10677e+08	8.18	4.39e-05	110425182	110907664
14	1.35869e+08	8.08	0.000164	135821615	135920421
14	5.11883e+07	8.04	7.96e-06	49685246	52635111
14	1.26581e+08	7.99	1.52e-05	125821591	127338900
14	5.11783e+07	7.95	7.42e-06	49583517	52789043
14	4.05857e+07	7.9	3.4e-06	37079026	44098486
14	2.34469e+07	7.88	1.32e-05	22541694	24342522
14	2.62582e+07	7.81	5.69e-06	24148960	28306032
14	1.10687e+08	7.81	4.88e-05	110511422	110907664
14	1.30105e+08	7.75	1.37e-05	129229445	130972308
14	5.11683e+07	7.71	7.79e-06	49658922	52635111
14	111209541	7.7	4e-06	108251604	114010460
14	7.17008e+07	7.61	0.000144	71651158	71850874
14	1.29865e+08	7.53	1.37e-05	129017187	130738249
14	1.37706e+08	7.53	3.57e-05	137399466	138014641
14	1.37656e+08	7.51	1.24e-05	136734979	138598266
14	3.97323e+07	7.5	2.46e-06	34859170	44601173
14	3.98428e+07	7.42	3.92e-06	36869167	42893447
14	1.11059e+08	7.42	2.49e-05	110580618	111510301
14	1.26621e+08	7.4	8.23e-06	125178641	128069024
14	1.10758e+08	7.29	1.01e-05	109577114	111922416
14	1.26571e+08	7.26	2.77e-05	126140489	126999482
14	1.30116e+08	7.25	1.63e-05	129397692	130844329
14	2.34971e+07	7.23	1.41e-05	22661671	24342522
14	5.11984e+07	7.23	9.7e-06	49976061	52432158
14	1.25878e+08	7.14	3.45e-06	122426828	129325661
14	1.65291e+07	7.09	1.27e-05	15607396	17464677
14	8.14399e+07	7.08	9.44e-06	80415380	82652644
14	1.26591e+08	7.07	1.29e-05	125667917	127488288
14	2.39226e+06	7.05	1.36e-05	1526358	3259827
14	8.14299e+07	7.05	9.35e-06	80415380	82652644
14	1.10878e+08	7	4.9e-06	108471288	113310631
14	5.11482e+07	6.94	7.66e-06	49583517	52635111
14	2.4023e+06	6.9	1.83e-05	1759455	2965649
14	4.05657e+07	6.9	7.1e-06	38877725	42248078
14	1.29935e+08	6.88	3.74e-05	129655894	130254972
14	1.30095e+08	6.86	1.45e-05	129293040	130915493
14	3.97122e+07	6.83	2.53e-06	34979578	44432906
14	7.17108e+07	6.82	2.04e-05	71269616	72273559
14	5.12285e+07	6.81	1.24e-05	50276768	52173347
14	1.26782e+08	6.81	1.08e-05	125742592	127875554
14	111239662	6.79	4.02e-06	108270102	114010460
14	1.10828e+08	6.78	6.03e-06	108843239	112761798
14	1.1123e+08	6.77	3.94e-06	108196414	114232673
14	2.34368e+07	6.76	1.17e-05	22432604	24429655
14	8.14198e+07	6.76	9.68e-06	80415380	82652644
14	4.02946e+07	6.67	8.15e-06	38856539	41760524
14	1.65893e+07	6.67	1.83e-05	15977348	17201982
14	1.25929e+08	6.66	3.19e-06	122184763	129660794
14	5.53852e+07	6.66	3.56e-05	55049633	55722206
14	7.16907e+07	6.65	2.75e-05	71269616	72118593
14	8.145e+07	6.64	9.28e-06	80415380	82714019
14	1.29925e+08	6.64	2.74e-05	129512478	130329885
14	1.21611e+08	6.63	1.64e-05	120881154	122246249
14	2.3477e+07	6.62	2.36e-05	23017050	23974802
14	3.32602e+06	6.61	1.36e-05	2463768	4184191
14	1.6519e+07	6.6	1.23e-05	15607396	17464677
14	1.10728e+08	6.58	1.12e-05	109659606	111783845
14	354073	6.57	0.000215	300723	394092
14	4.14693e+07	6.55	1.92e-05	40868383	42064425
15	3.41516e+07	19.2	2.95e-06	30131391	38202469
15	3.41416e+07	18.7	2.99e-06	30131391	38150627
15	3.41616e+07	17.8	3.02e-06	30207246	38061367
15	3.41316e+07	16.3	3.09e-06	30300339	37924050
15	3.42318e+07	15.8	3.97e-06	31211101	37240669
15	3.42218e+07	15.8	3.66e-06	30962796	37420223
15	1.38948e+08	13.2	2.1e-05	138388322	139496268
15	3.4312e+07	13.2	5.21e-06	32025660	36570013
15	3.42519e+07	13	1.09e-05	33179756	35298444
15	3.41717e+07	12.8	3.14e-06	30365226	37924050
15	5.99572e+07	12.5	3.25e-06	56274038	63553326
15	5.99472e+07	12.5	3.15e-06	56144971	63739094
15	1.38968e+08	12.4	1.91e-05	138346049	139578596
15	3.41115e+07	12.4	3.53e-06	30716632	37420223
15	5.99672e+07	12.3	3.39e-06	56440805	63466034
15	9.48158e+07	12.1	3.68e-06	91572305	98025410
15	5.99371e+07	12	3.1e-06	56088918	63802149
15	9.48258e+07	11.9	3.47e-06	91382471	98204403
15	9.48057e+07	11.8	3.92e-06	91767443	97836266
15	9.71417e+07	11.7	4.95e-06	94768086	99199747
15	5.99772e+07	11.7	3.66e-06	56703987	63132557
15	1.38978e+08	11.7	1.16e-05	137958429	139989611
15	9.48358e+07	11.7	3.48e-06	91426141	98204403
15	9.71517e+07	11.6	5.43e-06	94967236	99199747
15	3.42819e+07	11.6	1.68e-05	33586317	34988526
15	9.48458e+07	11.4	3.42e-06	91382471	98204403
15	1.38958e+08	11.3	0.00128	138957733	139011003
15	5.99071e+07	11.3	2.9e-06	55790766	64007335
15	3.41015e+07	11.2	3.83e-06	30996569	37224371
15	9.47456e+07	11.2	4.31e-06	91976256	97500773
15	5.9897e+07	11.2	2.85e-06	55720026	64072606
15	9.48559e+07	11	3.63e-06	91572305	98132257
15	3.45426e+07	11	1.25e-05	33586317	35476474
15	5.9887e+07	10.8	2.79e-06	55720026	64169819
15	9.47356e+07	10.7	4e-06	91767443	97675012
15	9.47556e+07	10.7	4.91e-06	92337978	97187676
15	2.64019e+07	10.6	2.99e-05	26024997	26776971
15	5.99171e+07	10.5	3.03e-06	55957895	63861462
15	9.48659e+07	10.4	3.79e-06	91722615	98025410
15	5.9877e+07	10.4	2.76e-06	55720026	64169819
15	9.71316e+07	10.4	5.16e-06	94877964	99199747
15	2.6422e+07	10.4	1.92e-05	25797566	27021053
15	3.42017e+07	10.2	3.32e-06	30614730	37793964
15	9.47957e+07	10.1	4.64e-06	92251556	97374525
15	1.2027e+08	10.1	5.21e-05	120049626	120488902
15	2.64119e+07	10.1	8.17e-05	26329916	26557826
15	2.63919e+07	10.1	1.31e-05	25504425	27231441
15	9.47255e+07	9.98	3.95e-06	91722615	97675012
15	5.9867e+07	9.97	2.73e-06	55464178	64231690
15	5.99271e+07	9.92	3.07e-06	56045356	63802149
15	3.4292e+07	9.88	1.24e-05	33327483	35241111
15	5.99973e+07	9.78	4.38e-06	57258304	62720938
15	3.45326e+07	9.78	1.33e-05	33656714	35422673
15	3.42619e+07	9.64	2.08e-05	33701375	34808962
15	3.4302e+07	9.64	9.79e-06	33113782	35506614
15	9.47857e+07	9.63	5.13e-06	92499888	97119350
15	9.47757e+07	9.58	6.08e-06	92823959	96744968
15	1.38938e+08	9.58	2e-05	138346049	139532444
15	7.02433e+07	9.55	5.7e-06	68343986	72228698
15	9.4896e+07	9.54	4.23e-06	92101459	97675012
15	5.98569e+07	9.53	2.69e-06	55404752	64293073
15	2.6432e+07	9.51	1.02e-05	25268136	27594857
15	9.72018e+07	9.37	4.82e-06	94768086	99199747
15	9.48859e+07	9.34	4.27e-06	92101459	97675012
15	1.11689e+08	9.34	0.000126	111664981	111778347
15	1.2028e+08	9.25	2.6e-05	119828828	120708504
15	9.70915e+07	9.23	3.51e-06	93720616	100452568
15	9.71016e+07	9.22	4.29e-06	94331425	99881627
15	9.71617e+07	9.2	9.76e-06	95975806	98361547
15	9.47155e+07	9.16	3.97e-06	91722615	97675012
15	9.49561e+07	9.15	9.46e-06	93720616	95975966
15	9.4906e+07	9.13	4.27e-06	92101459	97675012
15	5.98469e+07	9.13	2.67e-06	55380624	64293073
15	7.02533e+07	9.11	5.5e-06	68077396	72382359
15	5.99873e+07	9.08	3.99e-06	57000260	62970464
15	3.40814e+07	9.07	4.48e-06	31422623	36707254
15	3.45627e+07	8.98	1.35e-05	33701375	35422673
15	9.70815e+07	8.94	3.14e-06	93720616	100660378
15	3.42719e+07	8.87	0.000328	34242758	34296480
15	7.02032e+07	8.81	5.05e-06	67859677	72548467
15	5.98369e+07	8.74	2.68e-06	55380624	64293073
15	3.40714e+07	8.73	4.7e-06	31520916	36570013
15	9.71818e+07	8.72	6.52e-06	95384877	98974220
15	5.91251e+07	8.68	7.55e-06	57563878	60378111
15	9.4916e+07	8.65	4.57e-06	92301864	97500773
15	6.00173e+07	8.64	5.08e-06	57679404	62352751
15	7.02132e+07	8.61	6.38e-06	68343986	72065963
15	9.70715e+07	8.53	2.91e-06	92989810	101140629
15	9.49461e+07	8.43	7.02e-06	93720616	96489511
15	9.71717e+07	8.42	1.19e-05	96279505	98132257
15	1.38988e+08	8.41	1.18e-05	137999688	139989611
15	9.72118e+07	8.4	4.8e-06	94768086	99199747
15	5.98269e+07	8.36	2.68e-06	55380624	64293073
15	9.49661e+07	8.35	5.78e-05	94768086	95129939
15	7.01932e+07	8.33	4.69e-06	67789195	72731918
15	5.91351e+07	8.33	7.96e-06	57646427	60378111
15	9.47055e+07	8.32	4.12e-06	91812310	97546429
15	9.4926e+07	8.28	5.13e-06	92783731	97222806
15	2.63819e+07	8.21	1.21e-05	25409492	27369798
15	9.49361e+07	8.16	5.9e-06	92989810	96744968
15	5.9115e+07	8.12	8.18e-06	57679404	60378111
15	3.4322e+07	8.1	5.41e-06	32125951	36505429
15	9.70615e+07	8.07	2.85e-06	92989810	101262693
15	5.98168e+07	8	2.66e-06	55323786	64293073
15	9.71116e+07	7.94	5.93e-06	95129939	98974220
15	7.02834e+07	7.94	4.34e-06	67519455	73026322
15	3.44825e+07	7.94	8.12e-05	34350499	34595890
15	7.02333e+07	7.87	9.54e-06	69095721	71490010
15	2.6442e+07	7.84	9.09e-06	25190358	27720769
15	9.49762e+07	7.8	1.27e-05	94126050	95904798
15	5.98068e+07	7.67	2.66e-06	55323786	64293073
15	9.48759e+07	7.64	4.14e-06	92013647	97675012
15	5.9085e+07	7.62	1.03e-05	57931227	60213037
15	9.71918e+07	7.62	5.21e-06	94967236	99199747
15	7.02734e+07	7.58	4.99e-06	67892720	72643894
15	9.70514e+07	7.56	2.81e-06	92783731	101262693
15	7.01832e+07	7.51	4.61e-06	67605673	72731918
15	7.02934e+07	7.5	4.04e-06	67362844	73230575
15	9.46955e+07	7.5	4.28e-06	91925437	97491520
15	9.72419e+07	7.5	5.01e-06	94877964	99199747
15	5.90749e+07	7.38	1.18e-05	58076393	60006570
15	5.97968e+07	7.34	2.62e-06	55240890	64372909
15	6.00274e+07	7.31	5.78e-06	57950988	62093807
15	5.91451e+07	7.31	8.89e-06	57827476	60378111
15	1.05623e+08	7.28	6.39e-06	103805030	107456185
15	1.12581e+08	7.27	1.42e-05	111778301	113387699
15	9.72519e+07	7.07	5.11e-06	94967236	99199747
15	1.05633e+08	7.07	6.34e-06	103805030	107456185
15	9.70414e+07	7.05	2.77e-06	92783731	101338808
15	9.47656e+07	7.05	3.55e-05	94456954	95070666
15	5.97868e+07	7.04	2.63e-06	55240890	64293073
15	9.72319e+07	6.97	4.8e-06	94768086	99199747
15	3.45025e+07	6.95	3.34e-05	34185289	34808962
15	1.12571e+08	6.94	1.49e-05	111778301	113289618
15	7.93765e+07	6.92	8.36e-06	77956253	80787056
15	1.05673e+08	6.86	6.19e-06	103805030	107608273
15	7.03035e+07	6.83	3.93e-06	67271629	73230575
15	7.93866e+07	6.79	9.25e-06	78098783	80657486
15	5.97767e+07	6.74	2.65e-06	55249624	64293073
15	1.05613e+08	6.72	6.84e-06	103873268	107307044
15	9.46854e+07	6.71	4.61e-06	92101459	97222806
15	1.05683e+08	6.71	6.24e-06	103805030	107583527
15	1.05543e+08	6.7	5.21e-06	103248022	107828711
15	3.45125e+07	6.65	2.09e-05	33942547	35084016
15	105553038	6.64	5.55e-06	103445256	107651060
15	1.05663e+08	6.63	6.37e-06	103805030	107529688
15	1.05533e+08	6.61	4.9e-06	103185684	107980638
15	5.92955e+07	6.6	6.66e-06	57505861	61084522
15	1.2029e+08	6.56	1.99e-05	119699127	120879619
15	9.70314e+07	6.55	2.8e-06	92783731	101262693
16	7.01921e+07	17.4	4.56e-06	67598469	72797799
16	7.02223e+07	17.2	6.11e-06	68349699	72140533
16	3.33215e+06	16.8	2.14e-05	2774848	3861442
16	3.31205e+06	16.4	1.38e-05	2460777	4180698
16	7.02122e+07	16	5.39e-06	68014577	72435221
16	7.02022e+07	15.6	4.87e-06	67780363	72662653
16	7.01821e+07	15.4	4.8e-06	67780363	72662653
16	1.01104e+06	14.9	5.96e-06	26330	3001920
16	7.02423e+07	14.4	1.03e-05	69085628	71339334
16	1.02109e+06	14.3	5.84e-06	26330	3075208
16	7.02323e+07	14.2	4.05e-05	69968949	70515292
16	1.00099e+06	14.1	6.63e-06	26330	2799854
16	7.0172e+07	14	5.05e-06	67805466	72533724
16	7.0162e+07	13.8	5.59e-06	68048710	72250752
16	960802	13.6	8.74e-06	26330	2292519
16	7.01318e+07	13.5	6.03e-06	68207700	72120776
16	3.30201e+06	13	1.1e-05	2220436	4353410
16	1.06128e+06	12.4	4.61e-06	26330	3631956
16	970850	12.3	8.76e-06	26330	2334348
16	7.01419e+07	11.9	6.12e-06	68207700	72073205
16	1.07133e+06	11.8	4.44e-06	26330	3766559
16	7.02524e+07	11.7	7.12e-06	68589226	71888133
16	7.01218e+07	11.4	6.63e-06	68349699	71888133
16	3.3221e+06	11.3	6.67e-05	3185054	3489806
16	1.05123e+06	11.2	5.26e-06	26330	3324303
16	1.03114e+06	11.1	6.53e-06	26330	2860988
16	1.08138e+06	10.3	4.55e-06	26330	3690819
16	940706	10.1	1.16e-05	26330	1953637
16	930658	10	1.06e-05	26330	2061125
16	980898	9.22	9.14e-06	26330	2292519
16	7.47238e+07	8.61	1.72e-05	74069255	75343761
16	1.4833e+06	8.37	2.83e-06	26330	5713505
16	950754	8.3	1.22e-05	26330	1747745
16	7.58291e+07	8.29	1.18e-05	74820712	76827584
16	1.49335e+06	8.21	2.89e-06	26330	5613765
16	1.47325e+06	8.01	2.68e-06	26330	5945659
16	7.01017e+07	7.95	8.9e-06	68787813	71339334
16	7.58592e+07	7.89	1.28e-05	75012707	76790857
16	7.47439e+07	7.84	1.48e-05	73952913	75496594
16	7.02624e+07	7.78	8.17e-06	68818529	71731556
16	7.47137e+07	7.75	1.57e-05	73952913	75468714
16	6.86648e+07	7.71	1.4e-05	67805466	69488687
[truncated: 116 more rows]
