# Supplementary material for: Identification of Selection Signatures and Loci Associated with Important Economic Traits in Yunan Black and Huainan Pigs
Source: Genes (Basel). 2023 Mar 5;14(3):655. doi: 10.3390/genes14030655 (PMC10048629; doi:10.3390/genes14030655)
Supplement: Supplementary file 1 [file genes-14-00655-s001.zip › supplementary figures and tables/Table S4 YN-DLY.FST.TOP1.xlsx]

## Sheet: 6.overlap
YN-DLY Fst top 1% candidate region
CHROM	BIN_START	BIN_END	N_VARIANTS	WEIGHTED_FST	MEAN_FST
2	37260001	37460000	20	0.425618	0.353541
2	37100001	37300000	22	0.391012	0.34688
2	37640001	37840000	21	0.405564	0.34155
2	37660001	37860000	21	0.405564	0.34155
2	37080001	37280000	23	0.388397	0.339194
2	37120001	37320000	23	0.365456	0.331655
2	37480001	37680000	23	0.458834	0.324942
2	37500001	37700000	21	0.447128	0.316996
2	37520001	37720000	21	0.447128	0.316996
2	36720001	36920000	38	0.30689	0.28062
2	36700001	36900000	41	0.343737	0.27863
2	37360001	37560000	21	0.497046	0.273229
2	37700001	37900000	20	0.283787	0.264774
2	37720001	37920000	20	0.283787	0.264774
2	37380001	37580000	20	0.493205	0.260382
2	37400001	37600000	20	0.493205	0.260382
2	36740001	36940000	33	0.266233	0.256682
2	36760001	36960000	37	0.26225	0.248489
2	36660001	36860000	54	0.349838	0.239756
2	36680001	36880000	52	0.347514	0.239302
2	36620001	36820000	54	0.351019	0.236991
2	36640001	36840000	54	0.351019	0.236991
2	36600001	36800000	50	0.35378	0.230749
4	79420001	79620000	37	0.340021	0.316731
4	79440001	79640000	35	0.335312	0.309497
4	81280001	81480000	20	0.326417	0.287283
4	81320001	81520000	22	0.324392	0.28568
4	81360001	81560000	21	0.310027	0.282673
4	81340001	81540000	20	0.309119	0.280442
4	79400001	79600000	31	0.299337	0.276454
4	79480001	79680000	21	0.283277	0.275299
4	79280001	79480000	25	0.304389	0.269606
4	79380001	79580000	33	0.285181	0.268633
4	79460001	79660000	29	0.289875	0.263138
4	79300001	79500000	29	0.273766	0.26007
4	79320001	79520000	29	0.273766	0.26007
4	79340001	79540000	31	0.272196	0.258187
4	79360001	79560000	31	0.272196	0.258187
4	77660001	77860000	22	0.260693	0.240707
4	116600001	116800000	20	0.251358	0.238207
4	77640001	77840000	21	0.260113	0.234916
4	77680001	77880000	22	0.284979	0.2346
5	101440001	101640000	21	0.316425	0.24355
5	101460001	101660000	20	0.307497	0.231551
5	101480001	101680000	20	0.307497	0.231551
6	680001	880000	21	0.378194	0.289306
6	720001	920000	28	0.368788	0.275335
6	700001	900000	23	0.352835	0.272793
6	10220001	10420000	20	0.272706	0.269624
6	10240001	10440000	20	0.272706	0.269624
6	74240001	74440000	25	0.269042	0.264875
6	74200001	74400000	22	0.304143	0.262845
6	74220001	74420000	22	0.304143	0.262845
6	780001	980000	26	0.347996	0.255135
6	10260001	10460000	22	0.243897	0.254304
6	10280001	10480000	22	0.243897	0.254304
6	840001	1040000	23	0.337618	0.253252
6	740001	940000	25	0.346543	0.249147
6	760001	960000	25	0.346543	0.249147
6	74140001	74340000	24	0.211641	0.248228
6	10300001	10500000	20	0.242753	0.244548
6	800001	1000000	26	0.327808	0.24402
6	820001	1020000	26	0.327808	0.24402
6	74260001	74460000	29	0.249024	0.243407
6	9720001	9920000	23	0.326284	0.235392
6	74120001	74320000	26	0.198153	0.233246
6	10320001	10520000	21	0.221791	0.232496
6	1800001	2000000	21	0.237897	0.228707
6	9740001	9940000	22	0.321894	0.228351
7	93500001	93700000	20	0.385184	0.313032
7	94520001	94720000	22	0.26126	0.253685
7	94540001	94740000	21	0.261017	0.253139
7	94560001	94760000	20	0.253916	0.247643
7	94580001	94780000	20	0.253916	0.247643
7	94600001	94800000	20	0.231812	0.233614
7	94620001	94820000	20	0.231812	0.233614
8	12640001	12840000	20	0.367565	0.359754
8	12660001	12860000	21	0.365866	0.355604
8	12600001	12800000	26	0.345078	0.321156
8	37700001	37900000	22	0.392739	0.317555
8	12620001	12820000	28	0.343617	0.31081
8	12540001	12740000	32	0.285776	0.286015
8	12560001	12760000	32	0.285776	0.286015
8	12580001	12780000	29	0.268466	0.280186
8	39460001	39660000	23	0.302982	0.277829
8	39480001	39680000	26	0.300239	0.27002
8	37680001	37880000	28	0.294722	0.263341
8	39300001	39500000	20	0.284902	0.25875
8	39440001	39640000	26	0.299992	0.252562
8	39420001	39620000	22	0.300186	0.249046
8	39500001	39700000	20	0.300227	0.244703
8	39340001	39540000	22	0.268588	0.243786
8	12520001	12720000	33	0.236092	0.241122
8	39540001	39740000	20	0.291853	0.234024
8	39560001	39760000	22	0.27379	0.233503
8	39520001	39720000	23	0.284799	0.23171
12	24080001	24280000	20	0.423208	0.333385
12	23960001	24160000	24	0.355163	0.26903
12	23940001	24140000	23	0.343012	0.259112
12	23920001	24120000	24	0.337377	0.25862
12	23900001	24100000	22	0.317308	0.230161
14	3620001	3820000	20	0.420494	0.309919
14	3640001	3840000	20	0.364537	0.307924
14	3660001	3860000	20	0.364537	0.307924
14	3600001	3800000	21	0.400438	0.306177
14	3680001	3880000	21	0.329466	0.297375
14	3700001	3900000	22	0.292935	0.283498
14	20980001	21180000	28	0.26583	0.259473
14	21000001	21200000	29	0.249195	0.251958
14	20960001	21160000	31	0.248143	0.241338
14	79520001	79720000	20	0.312744	0.24132
14	79540001	79740000	20	0.312744	0.24132
14	20940001	21140000	31	0.239374	0.23871
14	20920001	21120000	29	0.221046	0.231049
16	2300001	2500000	20	0.324345	0.242406
16	2340001	2540000	21	0.312336	0.230998
16	2360001	2560000	21	0.312336	0.230998
18	2860001	3060000	25	0.309092	0.303399
18	2840001	3040000	26	0.301803	0.292421
18	2880001	3080000	26	0.293941	0.291742
18	53240001	53440000	22	0.293121	0.282094
18	53260001	53460000	23	0.292302	0.280352
18	50400001	50600000	22	0.308133	0.280182
18	2820001	3020000	26	0.280466	0.278366
18	50420001	50620000	24	0.282904	0.269316
18	2900001	3100000	27	0.26588	0.268924
18	50860001	51060000	20	0.276748	0.260285
18	53220001	53420000	21	0.276881	0.25752
18	49560001	49760000	21	0.275464	0.255072
18	49520001	49720000	20	0.297341	0.254295
18	53180001	53380000	22	0.299632	0.253878
18	2940001	3140000	32	0.248777	0.252729
18	2960001	3160000	32	0.248777	0.252729
18	2920001	3120000	32	0.240676	0.248617
18	53200001	53400000	24	0.272726	0.242368
18	50300001	50500000	24	0.254242	0.238361
18	51460001	51660000	22	0.236381	0.234567
18	51480001	51680000	22	0.236381	0.234567
18	49800001	50000000	21	0.26271	0.234255
18	49600001	49800000	28	0.278341	0.232558
18	53280001	53480000	26	0.287594	0.232361
18	50360001	50560000	27	0.244938	0.231327
18	49580001	49780000	27	0.278155	0.230619
18	51420001	51620000	25	0.239169	0.229855
18	50380001	50580000	25	0.236042	0.229007
18	49540001	49740000	24	0.259243	0.228932
18	51540001	51740000	22	0.241716	0.228161

## Sheet: Sheet1
Gene_stable_ID	CHR	STR	END
ENSSSCG00000020481	6	9740001	9940000
ENSSSCG00000047078	6	680001	880000
ENSSSCG00000047078	6	720001	920000
ENSSSCG00000047078	6	700001	900000
ENSSSCG00000047078	6	740001	940000
ENSSSCG00000050726	6	680001	880000
ENSSSCG00000050726	6	720001	920000
ENSSSCG00000050726	6	700001	900000
ENSSSCG00000050726	6	740001	940000
ENSSSCG00000044087	6	680001	880000
ENSSSCG00000044087	6	720001	920000
ENSSSCG00000044087	6	700001	900000
ENSSSCG00000044087	6	740001	940000
ENSSSCG00000046632	6	720001	920000
ENSSSCG00000046632	6	780001	980000
ENSSSCG00000046632	6	840001	1040000
ENSSSCG00000046632	6	740001	940000
ENSSSCG00000046632	6	760001	960000
ENSSSCG00000046632	6	800001	1000000
ENSSSCG00000046632	6	820001	1020000
ENSSSCG00000023866	6	680001	880000
ENSSSCG00000023866	6	700001	900000
ENSSSCG00000002648	6	680001	880000
ENSSSCG00000002648	6	720001	920000
ENSSSCG00000002648	6	700001	900000
ENSSSCG00000002648	6	740001	940000
ENSSSCG00000002648	6	760001	960000
ENSSSCG00000002648	6	780001	980000
ENSSSCG00000002648	6	800001	1000000
ENSSSCG00000002648	6	820001	1020000
ENSSSCG00000002648	6	840001	1040000
ENSSSCG00000036367	6	680001	880000
ENSSSCG00000036367	6	720001	920000
ENSSSCG00000036367	6	700001	900000
ENSSSCG00000036367	6	780001	980000
ENSSSCG00000036367	6	840001	1040000
ENSSSCG00000036367	6	740001	940000
ENSSSCG00000036367	6	760001	960000
ENSSSCG00000036367	6	800001	1000000
ENSSSCG00000036367	6	820001	1020000
ENSSSCG00000002646	6	680001	880000
ENSSSCG00000002646	6	720001	920000
ENSSSCG00000002646	6	700001	900000
ENSSSCG00000002646	6	780001	980000
ENSSSCG00000002646	6	840001	1040000
ENSSSCG00000002646	6	740001	940000
ENSSSCG00000002646	6	760001	960000
ENSSSCG00000002646	6	800001	1000000
ENSSSCG00000002646	6	820001	1020000
ENSSSCG00000002645	6	680001	880000
ENSSSCG00000002645	6	720001	920000
ENSSSCG00000002645	6	700001	900000
ENSSSCG00000002645	6	780001	980000
ENSSSCG00000002645	6	840001	1040000
ENSSSCG00000002645	6	740001	940000
ENSSSCG00000002645	6	760001	960000
ENSSSCG00000002645	6	800001	1000000
ENSSSCG00000002645	6	820001	1020000
ENSSSCG00000002650	6	720001	920000
ENSSSCG00000002650	6	700001	900000
ENSSSCG00000002650	6	780001	980000
ENSSSCG00000002650	6	840001	1040000
ENSSSCG00000002650	6	740001	940000
ENSSSCG00000002650	6	760001	960000
ENSSSCG00000002650	6	800001	1000000
ENSSSCG00000002650	6	820001	1020000
ENSSSCG00000002651	6	720001	920000
ENSSSCG00000002651	6	700001	900000
ENSSSCG00000002651	6	780001	980000
ENSSSCG00000002651	6	840001	1040000
ENSSSCG00000002651	6	740001	940000
ENSSSCG00000002651	6	760001	960000
ENSSSCG00000002651	6	800001	1000000
ENSSSCG00000002651	6	820001	1020000
ENSSSCG00000035230	6	720001	920000
ENSSSCG00000035230	6	780001	980000
ENSSSCG00000035230	6	840001	1040000
ENSSSCG00000035230	6	740001	940000
ENSSSCG00000035230	6	760001	960000
ENSSSCG00000035230	6	800001	1000000
ENSSSCG00000035230	6	820001	1020000
ENSSSCG00000033920	6	780001	980000
ENSSSCG00000033920	6	840001	1040000
ENSSSCG00000033920	6	800001	1000000
ENSSSCG00000033920	6	820001	1020000
ENSSSCG00000034455	6	780001	980000
ENSSSCG00000034455	6	840001	1040000
ENSSSCG00000034455	6	800001	1000000
ENSSSCG00000034455	6	820001	1020000
ENSSSCG00000040145	6	840001	1040000
ENSSSCG00000040145	6	800001	1000000
ENSSSCG00000040145	6	820001	1020000
ENSSSCG00000034905	6	840001	1040000
ENSSSCG00000034905	6	820001	1020000
ENSSSCG00000031493	6	840001	1040000
ENSSSCG00000031493	6	820001	1020000
ENSSSCG00000040406	6	840001	1040000
ENSSSCG00000035967	6	840001	1040000
ENSSSCG00000002656	6	1800001	2000000
ENSSSCG00000002655	6	1800001	2000000
ENSSSCG00000002654	6	1800001	2000000
ENSSSCG00000027415	6	9720001	9920000
ENSSSCG00000027415	6	9740001	9940000
ENSSSCG00000034604	6	9720001	9920000
ENSSSCG00000034604	6	9740001	9940000
ENSSSCG00000038627	6	10220001	10420000
ENSSSCG00000038627	6	10240001	10440000
ENSSSCG00000038627	6	10260001	10460000
ENSSSCG00000038627	6	10280001	10480000
ENSSSCG00000038627	6	10300001	10500000
ENSSSCG00000038627	6	10320001	10520000
ENSSSCG00000034356	6	10220001	10420000
ENSSSCG00000034356	6	10240001	10440000
ENSSSCG00000034356	6	10260001	10460000
ENSSSCG00000034356	6	10280001	10480000
ENSSSCG00000034356	6	10300001	10500000
ENSSSCG00000034356	6	10320001	10520000
ENSSSCG00000037676	6	74240001	74440000
ENSSSCG00000037676	6	74200001	74400000
ENSSSCG00000037676	6	74220001	74420000
ENSSSCG00000037676	6	74140001	74340000
ENSSSCG00000037676	6	74120001	74320000
ENSSSCG00000037676	6	74260001	74460000
ENSSSCG00000043303	6	74200001	74400000
ENSSSCG00000043303	6	74220001	74420000
ENSSSCG00000043303	6	74140001	74340000
ENSSSCG00000043303	6	74120001	74320000
ENSSSCG00000044520	6	74240001	74440000
ENSSSCG00000044520	6	74200001	74400000
ENSSSCG00000044520	6	74220001	74420000
ENSSSCG00000044520	6	74260001	74460000
ENSSSCG00000021026	6	74240001	74440000
ENSSSCG00000021026	6	74260001	74460000
ENSSSCG00000019003	2	37260001	37460000
ENSSSCG00000019003	2	37120001	37320000
ENSSSCG00000043697	2	36700001	36900000
ENSSSCG00000043697	2	36660001	36860000
ENSSSCG00000043697	2	36680001	36880000
ENSSSCG00000043697	2	36620001	36820000
ENSSSCG00000043697	2	36640001	36840000
ENSSSCG00000043697	2	36600001	36800000
ENSSSCG00000045492	2	36760001	36960000
ENSSSCG00000046237	2	37100001	37300000
ENSSSCG00000046237	2	37080001	37280000
ENSSSCG00000046237	2	37120001	37320000
ENSSSCG00000046237	2	37260001	37460000
ENSSSCG00000044581	2	37260001	37460000
ENSSSCG00000044581	2	37360001	37560000
ENSSSCG00000044581	2	37380001	37580000
ENSSSCG00000044581	2	37400001	37600000
ENSSSCG00000048514	2	37260001	37460000
ENSSSCG00000048514	2	37360001	37560000
ENSSSCG00000048514	2	37380001	37580000
ENSSSCG00000037501	2	36720001	36920000
ENSSSCG00000037501	2	36740001	36940000
ENSSSCG00000037501	2	36760001	36960000
ENSSSCG00000037501	2	36700001	36900000
ENSSSCG00000049079	2	36660001	36860000
ENSSSCG00000049079	2	36680001	36880000
ENSSSCG00000049079	2	36620001	36820000
ENSSSCG00000049079	2	36640001	36840000
ENSSSCG00000049079	2	36600001	36800000
ENSSSCG00000031940	2	36720001	36920000
ENSSSCG00000031940	2	36740001	36940000
ENSSSCG00000031940	2	36760001	36960000
ENSSSCG00000031940	2	36700001	36900000
ENSSSCG00000031940	2	36660001	36860000
ENSSSCG00000031940	2	36680001	36880000
ENSSSCG00000031940	2	36640001	36840000
ENSSSCG00000031940	2	36620001	36820000
ENSSSCG00000031940	2	36600001	36800000
ENSSSCG00000013343	2	37100001	37300000
ENSSSCG00000013343	2	37080001	37280000
ENSSSCG00000013343	2	37120001	37320000
ENSSSCG00000013344	2	37100001	37300000
ENSSSCG00000013344	2	37080001	37280000
ENSSSCG00000013344	2	37120001	37320000
ENSSSCG00000039940	2	37700001	37900000
ENSSSCG00000039940	2	37720001	37920000
ENSSSCG00000039940	2	37660001	37860000
ENSSSCG00000039940	2	37640001	37840000
ENSSSCG00000047639	14	3620001	3820000
ENSSSCG00000047639	14	3640001	3840000
ENSSSCG00000047639	14	3660001	3860000
ENSSSCG00000047639	14	3600001	3800000
ENSSSCG00000047639	14	3680001	3880000
ENSSSCG00000047639	14	3700001	3900000
ENSSSCG00000049681	14	3640001	3840000
ENSSSCG00000049681	14	3660001	3860000
ENSSSCG00000049681	14	3680001	3880000
ENSSSCG00000049681	14	3700001	3900000
ENSSSCG00000046248	14	3660001	3860000
ENSSSCG00000046248	14	3680001	3880000
ENSSSCG00000046248	14	3700001	3900000
ENSSSCG00000051459	14	3700001	3900000
ENSSSCG00000047826	14	21000001	21200000
ENSSSCG00000029331	14	20980001	21180000
ENSSSCG00000029331	14	21000001	21200000
ENSSSCG00000029331	14	20960001	21160000
ENSSSCG00000029331	14	20940001	21140000
ENSSSCG00000029331	14	20920001	21120000
ENSSSCG00000009720	14	20980001	21180000
ENSSSCG00000009720	14	21000001	21200000
ENSSSCG00000009720	14	20960001	21160000
ENSSSCG00000009720	14	20940001	21140000
ENSSSCG00000009720	14	20920001	21120000
ENSSSCG00000010325	14	79520001	79720000
ENSSSCG00000010325	14	79540001	79740000
ENSSSCG00000051433	14	79540001	79740000
ENSSSCG00000048738	8	39300001	39500000
ENSSSCG00000023858	8	39460001	39660000
ENSSSCG00000023858	8	39480001	39680000
ENSSSCG00000023858	8	39440001	39640000
ENSSSCG00000023858	8	39500001	39700000
ENSSSCG00000023858	8	39540001	39740000
ENSSSCG00000023858	8	39560001	39760000
ENSSSCG00000023858	8	39520001	39720000
ENSSSCG00000030102	8	39460001	39660000
ENSSSCG00000030102	8	39480001	39680000
ENSSSCG00000030102	8	39440001	39640000
ENSSSCG00000030102	8	39420001	39620000
ENSSSCG00000030102	8	39500001	39700000
ENSSSCG00000030102	8	39540001	39740000
ENSSSCG00000030102	8	39560001	39760000
ENSSSCG00000030102	8	39520001	39720000
ENSSSCG00000044256	8	39460001	39660000
ENSSSCG00000044256	8	39480001	39680000
ENSSSCG00000044256	8	39440001	39640000
ENSSSCG00000044256	8	39420001	39620000
ENSSSCG00000044256	8	39500001	39700000
ENSSSCG00000044256	8	39540001	39740000
ENSSSCG00000044256	8	39560001	39760000
ENSSSCG00000044256	8	39520001	39720000
ENSSSCG00000050499	8	39460001	39660000
ENSSSCG00000050499	8	39480001	39680000
ENSSSCG00000050499	8	39440001	39640000
ENSSSCG00000050499	8	39420001	39620000
ENSSSCG00000050499	8	39500001	39700000
ENSSSCG00000050499	8	39540001	39740000
ENSSSCG00000050499	8	39560001	39760000
ENSSSCG00000050499	8	39520001	39720000
ENSSSCG00000043129	8	39460001	39660000
ENSSSCG00000043129	8	39480001	39680000
ENSSSCG00000043129	8	39440001	39640000
ENSSSCG00000043129	8	39420001	39620000
ENSSSCG00000043129	8	39500001	39700000
ENSSSCG00000043129	8	39540001	39740000
ENSSSCG00000043129	8	39560001	39760000
ENSSSCG00000043129	8	39520001	39720000
ENSSSCG00000036184	8	37700001	37900000
ENSSSCG00000036184	8	37680001	37880000
ENSSSCG00000034811	8	12540001	12740000
ENSSSCG00000034811	8	12520001	12720000
ENSSSCG00000023941	8	12540001	12740000
ENSSSCG00000023941	8	12520001	12720000
ENSSSCG00000023941	8	12560001	12760000
ENSSSCG00000023604	8	12540001	12740000
ENSSSCG00000023604	8	12560001	12760000
ENSSSCG00000023604	8	12580001	12780000
ENSSSCG00000023604	8	12520001	12720000
ENSSSCG00000023604	8	12600001	12800000
ENSSSCG00000029989	8	12600001	12800000
ENSSSCG00000029989	8	12620001	12820000
ENSSSCG00000029989	8	12540001	12740000
ENSSSCG00000029989	8	12560001	12760000
ENSSSCG00000029989	8	12580001	12780000
ENSSSCG00000029989	8	12520001	12720000
ENSSSCG00000026232	8	12640001	12840000
ENSSSCG00000026232	8	12660001	12860000
ENSSSCG00000026232	8	12600001	12800000
ENSSSCG00000026232	8	12620001	12820000
ENSSSCG00000026232	8	12560001	12760000
ENSSSCG00000026232	8	12580001	12780000
ENSSSCG00000026232	8	12540001	12740000
ENSSSCG00000026232	8	12520001	12720000
ENSSSCG00000040393	8	12640001	12840000
ENSSSCG00000040393	8	12660001	12860000
ENSSSCG00000040393	8	12600001	12800000
ENSSSCG00000040393	8	12620001	12820000
ENSSSCG00000040393	8	12560001	12760000
ENSSSCG00000040393	8	12580001	12780000
ENSSSCG00000008747	8	12640001	12840000
ENSSSCG00000008747	8	12660001	12860000
ENSSSCG00000008747	8	12600001	12800000
ENSSSCG00000008747	8	12620001	12820000
ENSSSCG00000008747	8	12560001	12760000
ENSSSCG00000008747	8	12580001	12780000
ENSSSCG00000008748	8	12660001	12860000
ENSSSCG00000008748	8	12640001	12840000
ENSSSCG00000008748	8	12620001	12820000
ENSSSCG00000008813	8	37700001	37900000
ENSSSCG00000008813	8	37680001	37880000
ENSSSCG00000008816	8	37700001	37900000
ENSSSCG00000008816	8	37680001	37880000
ENSSSCG00000038160	8	37700001	37900000
ENSSSCG00000036284	8	39460001	39660000
ENSSSCG00000036284	8	39480001	39680000
ENSSSCG00000036284	8	39440001	39640000
ENSSSCG00000036284	8	39420001	39620000
ENSSSCG00000036284	8	39500001	39700000
ENSSSCG00000036284	8	39540001	39740000
ENSSSCG00000036284	8	39560001	39760000
ENSSSCG00000036284	8	39520001	39720000
ENSSSCG00000036284	8	39340001	39540000
ENSSSCG00000021623	8	39460001	39660000
ENSSSCG00000021623	8	39480001	39680000
ENSSSCG00000021623	8	39440001	39640000
ENSSSCG00000021623	8	39420001	39620000
ENSSSCG00000021623	8	39500001	39700000
ENSSSCG00000021623	8	39540001	39740000
ENSSSCG00000021623	8	39560001	39760000
ENSSSCG00000021623	8	39520001	39720000
ENSSSCG00000008835	8	39540001	39740000
ENSSSCG00000008835	8	39560001	39760000
ENSSSCG00000008835	8	39520001	39720000
ENSSSCG00000008836	8	39560001	39760000
ENSSSCG00000008836	8	39540001	39740000
ENSSSCG00000008836	8	39520001	39720000
ENSSSCG00000051386	4	77640001	77840000
ENSSSCG00000032052	4	79280001	79480000
ENSSSCG00000032052	4	79300001	79500000
ENSSSCG00000032052	4	79320001	79520000
ENSSSCG00000048282	4	79280001	79480000
ENSSSCG00000048282	4	79300001	79500000
ENSSSCG00000048282	4	79320001	79520000
ENSSSCG00000048282	4	79340001	79540000
ENSSSCG00000048282	4	79360001	79560000
ENSSSCG00000046405	4	79280001	79480000
ENSSSCG00000046405	4	79380001	79580000
ENSSSCG00000046405	4	79300001	79500000
ENSSSCG00000046405	4	79320001	79520000
ENSSSCG00000046405	4	79340001	79540000
ENSSSCG00000046405	4	79360001	79560000
ENSSSCG00000050435	4	79480001	79680000
ENSSSCG00000050435	4	79460001	79660000
ENSSSCG00000006858	4	116600001	116800000
ENSSSCG00000028902	4	77640001	77840000
ENSSSCG00000033922	4	77660001	77860000
ENSSSCG00000033922	4	77640001	77840000
ENSSSCG00000033922	4	77680001	77880000
ENSSSCG00000006266	4	77660001	77860000
ENSSSCG00000006266	4	77640001	77840000
ENSSSCG00000006266	4	77680001	77880000
ENSSSCG00000032887	4	79280001	79480000
ENSSSCG00000032887	4	79300001	79500000
ENSSSCG00000032887	4	79320001	79520000
ENSSSCG00000032887	4	79340001	79540000
ENSSSCG00000032887	4	79360001	79560000
ENSSSCG00000032887	4	79380001	79580000
ENSSSCG00000022190	4	79480001	79680000
ENSSSCG00000022190	4	79460001	79660000
ENSSSCG00000022190	4	79440001	79640000
ENSSSCG00000022190	4	79420001	79620000
ENSSSCG00000022190	4	79400001	79600000
ENSSSCG00000022190	4	79380001	79580000
ENSSSCG00000022190	4	79340001	79540000
ENSSSCG00000022190	4	79360001	79560000
ENSSSCG00000022190	4	79280001	79480000
ENSSSCG00000022190	4	79300001	79500000
ENSSSCG00000022190	4	79320001	79520000
ENSSSCG00000006273	4	79480001	79680000
ENSSSCG00000006286	4	81280001	81480000
ENSSSCG00000006287	4	81280001	81480000
ENSSSCG00000006287	4	81320001	81520000
ENSSSCG00000006288	4	81280001	81480000
ENSSSCG00000006288	4	81320001	81520000
ENSSSCG00000006288	4	81360001	81560000
ENSSSCG00000006288	4	81340001	81540000
ENSSSCG00000006289	4	81280001	81480000
ENSSSCG00000006289	4	81320001	81520000
ENSSSCG00000006289	4	81360001	81560000
ENSSSCG00000006289	4	81340001	81540000
ENSSSCG00000006290	4	81320001	81520000
ENSSSCG00000006290	4	81360001	81560000
ENSSSCG00000006290	4	81340001	81540000
ENSSSCG00000002314	7	93500001	93700000
ENSSSCG00000002315	7	93500001	93700000
ENSSSCG00000002330	7	94520001	94720000
ENSSSCG00000002330	7	94540001	94740000
ENSSSCG00000002330	7	94560001	94760000
ENSSSCG00000002330	7	94580001	94780000
ENSSSCG00000002330	7	94600001	94800000
ENSSSCG00000002332	7	94600001	94800000
ENSSSCG00000002332	7	94620001	94820000
ENSSSCG00000038973	5	101440001	101640000
ENSSSCG00000038973	5	101460001	101660000
ENSSSCG00000038973	5	101480001	101680000
ENSSSCG00000035536	12	23900001	24100000
ENSSSCG00000035536	12	23960001	24160000
ENSSSCG00000035536	12	23940001	24140000
ENSSSCG00000035536	12	23920001	24120000
ENSSSCG00000024743	12	24080001	24280000
ENSSSCG00000050904	12	23900001	24100000
ENSSSCG00000017514	12	23900001	24100000
ENSSSCG00000017514	12	23920001	24120000
ENSSSCG00000017514	12	23940001	24140000
ENSSSCG00000017515	12	23900001	24100000
ENSSSCG00000017515	12	23940001	24140000
ENSSSCG00000017515	12	23920001	24120000
ENSSSCG00000017515	12	23960001	24160000
ENSSSCG00000017517	12	23900001	24100000
ENSSSCG00000017517	12	23960001	24160000
ENSSSCG00000017517	12	23940001	24140000
ENSSSCG00000017517	12	23920001	24120000
ENSSSCG00000017518	12	23900001	24100000
ENSSSCG00000017518	12	24080001	24280000
ENSSSCG00000017518	12	23960001	24160000
ENSSSCG00000017518	12	23940001	24140000
ENSSSCG00000017518	12	23920001	24120000
ENSSSCG00000017519	12	23900001	24100000
ENSSSCG00000017519	12	24080001	24280000
ENSSSCG00000017519	12	23960001	24160000
ENSSSCG00000017519	12	23940001	24140000
ENSSSCG00000017519	12	23920001	24120000
ENSSSCG00000017520	12	23900001	24100000
ENSSSCG00000017520	12	24080001	24280000
ENSSSCG00000017520	12	23960001	24160000
ENSSSCG00000017520	12	23940001	24140000
ENSSSCG00000017520	12	23920001	24120000
ENSSSCG00000017521	12	23900001	24100000
ENSSSCG00000017521	12	24080001	24280000
ENSSSCG00000017521	12	23960001	24160000
ENSSSCG00000017521	12	23940001	24140000
ENSSSCG00000017521	12	23920001	24120000
ENSSSCG00000017522	12	24080001	24280000
ENSSSCG00000017522	12	23960001	24160000
ENSSSCG00000017522	12	23940001	24140000
ENSSSCG00000017522	12	23920001	24120000
ENSSSCG00000017516	12	24080001	24280000
ENSSSCG00000017516	12	23960001	24160000
ENSSSCG00000032782	12	24080001	24280000
ENSSSCG00000017524	12	24080001	24280000
ENSSSCG00000019629	18	50360001	50560000
ENSSSCG00000019629	18	50300001	50500000
ENSSSCG00000019018	18	50400001	50600000
ENSSSCG00000019018	18	50420001	50620000
ENSSSCG00000019018	18	50360001	50560000
ENSSSCG00000019018	18	50380001	50580000
ENSSSCG00000019018	18	50300001	50500000
ENSSSCG00000021904	18	50360001	50560000
ENSSSCG00000021904	18	50300001	50500000
ENSSSCG00000040616	18	50360001	50560000
ENSSSCG00000040616	18	50300001	50500000
ENSSSCG00000049757	18	2820001	3020000
ENSSSCG00000043843	18	2820001	3020000
ENSSSCG00000049721	18	2840001	3040000
ENSSSCG00000049721	18	2820001	3020000
ENSSSCG00000044134	18	2860001	3060000
ENSSSCG00000044134	18	2840001	3040000
ENSSSCG00000044134	18	2880001	3080000
ENSSSCG00000044134	18	2820001	3020000
ENSSSCG00000044134	18	2900001	3100000
ENSSSCG00000044290	18	2860001	3060000
ENSSSCG00000044290	18	2840001	3040000
ENSSSCG00000044290	18	2880001	3080000
ENSSSCG00000044290	18	2900001	3100000
ENSSSCG00000044290	18	2940001	3140000
ENSSSCG00000044290	18	2920001	3120000
ENSSSCG00000044290	18	2960001	3160000
ENSSSCG00000049535	18	2880001	3080000
ENSSSCG00000049535	18	2900001	3100000
ENSSSCG00000049535	18	2940001	3140000
ENSSSCG00000049535	18	2920001	3120000
ENSSSCG00000049535	18	2960001	3160000
ENSSSCG00000049535	18	2860001	3060000
ENSSSCG00000051143	18	2960001	3160000
ENSSSCG00000051143	18	2940001	3140000
ENSSSCG00000016420	18	2860001	3060000
ENSSSCG00000016420	18	2840001	3040000
ENSSSCG00000016420	18	2880001	3080000
ENSSSCG00000016420	18	2820001	3020000
ENSSSCG00000032032	18	2860001	3060000
ENSSSCG00000032032	18	2840001	3040000
ENSSSCG00000032032	18	2880001	3080000
ENSSSCG00000032032	18	2900001	3100000
ENSSSCG00000032032	18	2940001	3140000
ENSSSCG00000032032	18	2920001	3120000
ENSSSCG00000032032	18	2960001	3160000
ENSSSCG00000025221	18	2880001	3080000
ENSSSCG00000025221	18	2900001	3100000
ENSSSCG00000025221	18	2940001	3140000
ENSSSCG00000025221	18	2920001	3120000
ENSSSCG00000025221	18	2960001	3160000
ENSSSCG00000016423	18	2960001	3160000
ENSSSCG00000041940	18	49520001	49720000
ENSSSCG00000041940	18	49540001	49740000
ENSSSCG00000048940	18	49560001	49760000
ENSSSCG00000048940	18	49520001	49720000
ENSSSCG00000048940	18	49600001	49800000
ENSSSCG00000048940	18	49580001	49780000
ENSSSCG00000048940	18	49540001	49740000
ENSSSCG00000044503	18	49800001	50000000
ENSSSCG00000049481	18	50300001	50500000
ENSSSCG00000045735	18	50400001	50600000
ENSSSCG00000045735	18	50420001	50620000
ENSSSCG00000045735	18	50360001	50560000
ENSSSCG00000045735	18	50380001	50580000
ENSSSCG00000045735	18	50300001	50500000
ENSSSCG00000051552	18	50400001	50600000
ENSSSCG00000051552	18	50420001	50620000
ENSSSCG00000051552	18	50360001	50560000
ENSSSCG00000051552	18	50380001	50580000
ENSSSCG00000049355	18	50400001	50600000
ENSSSCG00000049355	18	50420001	50620000
ENSSSCG00000049355	18	50360001	50560000
ENSSSCG00000049355	18	50380001	50580000
ENSSSCG00000045227	18	53240001	53440000
ENSSSCG00000045227	18	53260001	53460000
ENSSSCG00000045227	18	53220001	53420000
ENSSSCG00000045227	18	53280001	53480000
ENSSSCG00000045227	18	53200001	53400000
ENSSSCG00000045227	18	53180001	53380000
ENSSSCG00000032464	18	50400001	50600000
ENSSSCG00000032464	18	50420001	50620000
ENSSSCG00000032464	18	50360001	50560000
ENSSSCG00000032464	18	50380001	50580000
ENSSSCG00000031144	18	50300001	50500000
ENSSSCG00000031144	18	50360001	50560000
ENSSSCG00000016731	18	50300001	50500000
ENSSSCG00000016731	18	50360001	50560000
ENSSSCG00000016732	18	50360001	50560000
ENSSSCG00000016732	18	50300001	50500000
ENSSSCG00000016733	18	50360001	50560000
ENSSSCG00000016733	18	50380001	50580000
ENSSSCG00000016733	18	50300001	50500000
ENSSSCG00000016734	18	50400001	50600000
ENSSSCG00000016734	18	50420001	50620000
ENSSSCG00000016734	18	50360001	50560000
ENSSSCG00000016734	18	50380001	50580000
ENSSSCG00000016734	18	50300001	50500000
ENSSSCG00000016742	18	50400001	50600000
ENSSSCG00000016742	18	50420001	50620000
ENSSSCG00000016742	18	50360001	50560000
ENSSSCG00000016742	18	50380001	50580000
ENSSSCG00000016742	18	50300001	50500000
ENSSSCG00000016738	18	50400001	50600000
ENSSSCG00000016738	18	50420001	50620000
ENSSSCG00000016738	18	50360001	50560000
ENSSSCG00000016738	18	50380001	50580000
ENSSSCG00000016737	18	50400001	50600000
ENSSSCG00000016737	18	50420001	50620000
ENSSSCG00000016737	18	50380001	50580000
ENSSSCG00000023820	18	50400001	50600000
ENSSSCG00000023820	18	50420001	50620000
ENSSSCG00000016743	18	50420001	50620000
ENSSSCG00000016751	18	50860001	51060000
ENSSSCG00000039535	18	50860001	51060000
ENSSSCG00000016750	18	50860001	51060000
ENSSSCG00000016753	18	50860001	51060000
ENSSSCG00000016754	18	50860001	51060000
ENSSSCG00000036443	18	51460001	51660000
ENSSSCG00000036443	18	51480001	51680000
ENSSSCG00000036443	18	51540001	51740000
ENSSSCG00000036443	18	51420001	51620000
