# Supplementary material for: Identification of Selection Signatures and Loci Associated with Important Economic Traits in Yunan Black and Huainan Pigs
Source: Genes (Basel). 2023 Mar 5;14(3):655. doi: 10.3390/genes14030655 (PMC10048629; doi:10.3390/genes14030655)
Supplement: Supplementary file 1 [file genes-14-00655-s001.zip › supplementary figures and tables/table S5 HN-DLY.FST.TOP1.xlsx]

## Sheet: Sheet1
HN-DLY FST top 1% candidate region
CHROM	BIN_START	BIN_END	N_VARIANTS	WEIGHTED_FST	MEAN_FST
1	100140001	100340000	20	0.606277	0.493056
1	100060001	100260000	26	0.626502	0.488998
1	100100001	100300000	24	0.608542	0.485914
3	45620001	45820000	23	0.651473	0.557755
3	45640001	45840000	25	0.627915	0.550511
3	45680001	45880000	22	0.614563	0.54962
3	45660001	45860000	23	0.62138	0.547868
3	54360001	54560000	20	0.620668	0.533088
3	54380001	54580000	24	0.602849	0.53108
3	45700001	45900000	24	0.596382	0.521301
3	54400001	54600000	24	0.55993	0.502968
3	54320001	54520000	20	0.612574	0.499929
3	54460001	54660000	25	0.530498	0.49136
3	45720001	45920000	27	0.580169	0.491046
3	36340001	36540000	20	0.62718	0.490827
3	54420001	54620000	27	0.541132	0.489276
3	52800001	53000000	20	0.674518	0.484057
4	77760001	77960000	21	0.681008	0.525393
4	77780001	77980000	21	0.681008	0.525393
4	71880001	72080000	21	0.546949	0.503722
4	71900001	72100000	21	0.546949	0.503722
4	79420001	79620000	33	0.561615	0.495511
4	71820001	72020000	22	0.584741	0.487884
4	71840001	72040000	22	0.584741	0.487884
4	77800001	78000000	20	0.650384	0.487593
4	77820001	78020000	20	0.650384	0.487593
4	79440001	79640000	31	0.555214	0.484371
5	96700001	96900000	21	0.752901	0.648811
5	86340001	86540000	20	0.571529	0.522617
5	96620001	96820000	21	0.698633	0.516673
5	86380001	86580000	23	0.566873	0.512
5	86400001	86600000	23	0.566873	0.512
5	82400001	82600000	23	0.723136	0.503265
5	82420001	82620000	23	0.723136	0.503265
5	82440001	82640000	23	0.71793	0.499969
5	82460001	82660000	24	0.699628	0.495209
5	97660001	97860000	22	0.734767	0.494357
5	97680001	97880000	22	0.734767	0.494357
5	82500001	82700000	20	0.665601	0.488335
6	680001	880000	21	0.750468	0.632387
6	700001	900000	22	0.729439	0.618553
6	720001	920000	27	0.699397	0.554529
6	143060001	143260000	21	0.71012	0.530049
6	145080001	145280000	20	0.644751	0.520224
6	145100001	145300000	20	0.644751	0.520224
6	127600001	127800000	25	0.551996	0.507281
6	127620001	127820000	25	0.551996	0.507281
6	143120001	143320000	27	0.65657	0.503949
6	143140001	143340000	27	0.65657	0.503949
6	143100001	143300000	28	0.649954	0.503525
6	127560001	127760000	25	0.568821	0.501494
6	127580001	127780000	25	0.568821	0.501494
6	146780001	146980000	20	0.595243	0.497131
6	780001	980000	25	0.641531	0.497089
6	145120001	145320000	20	0.639866	0.496829
6	145140001	145340000	20	0.639866	0.496829
6	740001	940000	24	0.642932	0.493427
6	760001	960000	24	0.642932	0.493427
6	840001	1040000	22	0.614318	0.488868
6	143080001	143280000	23	0.637396	0.487386
7	99780001	99980000	20	0.644599	0.577533
7	99800001	100000000	20	0.644599	0.577533
7	17460001	17660000	22	0.605307	0.521577
7	17480001	17680000	21	0.589075	0.514442
8	39480001	39680000	26	0.817923	0.730328
8	39460001	39660000	23	0.80698	0.729702
8	39500001	39700000	20	0.820203	0.681772
8	39440001	39640000	26	0.801338	0.666993
8	39540001	39740000	20	0.850333	0.659928
8	43320001	43520000	20	0.703263	0.650207
8	39560001	39760000	22	0.817261	0.640774
8	39420001	39620000	22	0.78361	0.636498
8	39520001	39720000	23	0.808257	0.628339
8	43300001	43500000	20	0.672093	0.619799
8	39600001	39800000	26	0.798611	0.590895
8	43280001	43480000	21	0.646159	0.589982
8	39580001	39780000	25	0.80113	0.585675
8	75720001	75920000	20	0.693939	0.584278
8	43260001	43460000	22	0.642598	0.583528
8	43240001	43440000	21	0.637018	0.575603
8	75600001	75800000	20	0.744621	0.567862
8	123140001	123340000	21	0.616066	0.562381
8	37740001	37940000	20	0.724894	0.544821
8	37760001	37960000	20	0.724894	0.544821
8	43220001	43420000	22	0.61318	0.534848
8	39300001	39500000	20	0.745112	0.516907
8	37700001	37900000	23	0.687108	0.514276
8	74760001	74960000	26	0.614093	0.513944
8	55820001	56020000	39	0.561445	0.511003
8	55840001	56040000	38	0.560131	0.508155
8	74820001	75020000	21	0.621049	0.503698
8	124520001	124720000	40	0.624814	0.501081
8	74720001	74920000	26	0.604556	0.499164
8	74780001	74980000	23	0.650059	0.494713
8	74800001	75000000	23	0.650059	0.494713
8	74740001	74940000	28	0.587185	0.49465
8	124540001	124740000	36	0.605232	0.493938
8	122260001	122460000	22	0.652273	0.491729
8	122280001	122480000	22	0.652273	0.491729
8	37800001	38000000	20	0.666009	0.491322
8	123240001	123440000	21	0.607935	0.490567
8	74640001	74840000	24	0.625417	0.488006
8	55760001	55960000	34	0.507332	0.486706
8	39340001	39540000	22	0.685914	0.485906
8	55800001	56000000	40	0.529248	0.485653
8	123160001	123360000	25	0.574534	0.484544
8	122220001	122420000	21	0.653405	0.484031
9	113500001	113700000	21	0.561124	0.507396
9	113480001	113680000	20	0.55638	0.501005
9	113440001	113640000	20	0.594912	0.49943
9	18380001	18580000	22	0.631623	0.497365
9	18400001	18600000	25	0.628232	0.487147
11	67640001	67840000	21	0.691142	0.580536
11	6380001	6580000	21	0.641071	0.553967
11	6320001	6520000	30	0.626975	0.542696
11	6360001	6560000	25	0.635387	0.536499
11	6340001	6540000	24	0.632335	0.530632
11	19800001	20000000	20	0.637891	0.519371
11	19820001	20020000	20	0.637891	0.519371
11	67660001	67860000	26	0.64497	0.514255
11	67680001	67880000	26	0.64497	0.514255
11	67620001	67820000	24	0.640971	0.510191
11	6280001	6480000	20	0.605131	0.505592
11	6220001	6420000	26	0.611476	0.50453
11	6240001	6440000	26	0.611476	0.50453
11	6300001	6500000	25	0.590731	0.504104
11	6400001	6600000	22	0.58727	0.501648
11	67720001	67920000	44	0.598392	0.49602
11	67740001	67940000	49	0.604949	0.490501
11	67760001	67960000	48	0.599506	0.484281
12	24080001	24280000	20	0.6437	0.512373
13	198540001	198740000	20	0.726449	0.604976
13	142240001	142440000	22	0.61379	0.592341
13	142220001	142420000	21	0.612694	0.590752
13	142160001	142360000	23	0.616132	0.578374
13	142180001	142380000	23	0.616132	0.578374
13	142200001	142400000	22	0.609841	0.573282
13	144120001	144320000	23	0.653011	0.570003
13	144160001	144360000	24	0.673476	0.563525
13	144140001	144340000	25	0.661738	0.561072
13	144200001	144400000	25	0.660012	0.555603
13	144240001	144440000	25	0.681749	0.555114
13	198160001	198360000	21	0.594628	0.541712
13	144180001	144380000	25	0.67036	0.541329
13	198180001	198380000	20	0.594204	0.540292
13	198200001	198400000	20	0.594204	0.540292
13	198080001	198280000	20	0.60409	0.539371
13	198500001	198700000	22	0.700938	0.533563
13	144300001	144500000	25	0.687272	0.529087
13	144280001	144480000	26	0.673539	0.52768
13	144220001	144420000	27	0.653741	0.523235
13	142120001	142320000	22	0.568975	0.520338
13	142140001	142340000	22	0.568975	0.520338
13	144260001	144460000	28	0.645412	0.520017
13	198480001	198680000	24	0.655154	0.516728
13	198460001	198660000	23	0.641435	0.502861
14	20980001	21180000	27	0.720079	0.613717
14	21000001	21200000	28	0.702968	0.596706
14	20960001	21160000	30	0.698496	0.583084
14	20940001	21140000	30	0.691462	0.569048
14	126420001	126620000	21	0.602445	0.534909
14	20920001	21120000	29	0.654217	0.533326
14	126400001	126600000	20	0.603617	0.532647
14	20900001	21100000	30	0.651181	0.531405
14	26660001	26860000	20	0.658831	0.531304
14	20880001	21080000	27	0.653651	0.529704
14	26640001	26840000	24	0.654984	0.528793
14	26620001	26820000	22	0.646016	0.524659
14	26600001	26800000	20	0.61709	0.49082

## Sheet: Sheet2
8	39480001	39680000
8	39460001	39660000
8	39500001	39700000
8	39440001	39640000
8	39540001	39740000
8	43320001	43520000
5	96700001	96900000
8	39560001	39760000
8	39420001	39620000
6	680001	880000
8	39520001	39720000
8	43300001	43500000
6	700001	900000
14	20980001	21180000
13	198540001	198740000
14	21000001	21200000
13	142240001	142440000
8	39600001	39800000
13	142220001	142420000
8	43280001	43480000
8	39580001	39780000
8	75720001	75920000
8	43260001	43460000
14	20960001	21160000
11	67640001	67840000
13	142160001	142360000
13	142180001	142380000
7	99780001	99980000
7	99800001	100000000
8	43240001	43440000
13	142200001	142400000
13	144120001	144320000
14	20940001	21140000
8	75600001	75800000
13	144160001	144360000
8	123140001	123340000
13	144140001	144340000
3	45620001	45820000
13	144200001	144400000
13	144240001	144440000
6	720001	920000
11	6380001	6580000
3	45640001	45840000
3	45680001	45880000
3	45660001	45860000
8	37740001	37940000
8	37760001	37960000
11	6320001	6520000
13	198160001	198360000
13	144180001	144380000
13	198180001	198380000
13	198200001	198400000
13	198080001	198280000
11	6360001	6560000
14	126420001	126620000
8	43220001	43420000
13	198500001	198700000
14	20920001	21120000
3	54360001	54560000
14	126400001	126600000
14	20900001	21100000
14	26660001	26860000
3	54380001	54580000
11	6340001	6540000
6	143060001	143260000
14	20880001	21080000
13	144300001	144500000
14	26640001	26840000
13	144280001	144480000
4	77760001	77960000
4	77780001	77980000
14	26620001	26820000
13	144220001	144420000
5	86340001	86540000
7	17460001	17660000
3	45700001	45900000
13	142120001	142320000
13	142140001	142340000
6	145080001	145280000
6	145100001	145300000
13	144260001	144460000
11	19800001	20000000
11	19820001	20020000
8	39300001	39500000
13	198480001	198680000
5	96620001	96820000
7	17480001	17680000
8	37700001	37900000
11	67660001	67860000
11	67680001	67880000
8	74760001	74960000
12	24080001	24280000
5	86380001	86580000
5	86400001	86600000
8	55820001	56020000
11	67620001	67820000
8	55840001	56040000
9	113500001	113700000
6	127600001	127800000
6	127620001	127820000
11	6280001	6480000
11	6220001	6420000
11	6240001	6440000
11	6300001	6500000
6	143120001	143320000
6	143140001	143340000
4	71880001	72080000
4	71900001	72100000
8	74820001	75020000
6	143100001	143300000
5	82400001	82600000
5	82420001	82620000
3	54400001	54600000
13	198460001	198660000
11	6400001	6600000
6	127560001	127760000
6	127580001	127780000
8	124520001	124720000
9	113480001	113680000
5	82440001	82640000
3	54320001	54520000
9	113440001	113640000
8	74720001	74920000
9	18380001	18580000
6	146780001	146980000
6	780001	980000
6	145120001	145320000
6	145140001	145340000
11	67720001	67920000
4	79420001	79620000
5	82460001	82660000
8	74780001	74980000
8	74800001	75000000
8	74740001	74940000
5	97660001	97860000
5	97680001	97880000
8	124540001	124740000
6	740001	940000
6	760001	960000
1	100140001	100340000
8	122260001	122460000
8	122280001	122480000
3	54460001	54660000
8	37800001	38000000
3	45720001	45920000
3	36340001	36540000
14	26600001	26800000
8	123240001	123440000
11	67740001	67940000
3	54420001	54620000
1	100060001	100260000
6	840001	1040000
5	82500001	82700000
8	74640001	74840000
4	71820001	72020000
4	71840001	72040000
4	77800001	78000000
4	77820001	78020000
6	143080001	143280000
9	18400001	18600000
8	55760001	55960000
1	100100001	100300000
8	39340001	39540000
8	55800001	56000000
8	123160001	123360000
4	79440001	79640000
11	67760001	67960000
3	52800001	53000000
8	122220001	122420000
