# Supplementary material for: Identification of Selection Signatures and Loci Associated with Important Economic Traits in Yunan Black and Huainan Pigs
Source: Genes (Basel). 2023 Mar 5;14(3):655. doi: 10.3390/genes14030655 (PMC10048629; doi:10.3390/genes14030655)
Supplement: Supplementary file 1 [file genes-14-00655-s001.zip › supplementary figures and tables/Table S6 YN-HN.FST.TOP1.xlsx]

## Sheet: Sheet1
YN-HN Fst top1% candidate region
CHROM	BIN_START	BIN_END	N_VARIANTS	WEIGHTED_FST	MEAN_FST
1	237280001	237480000	20	0.43595	0.340375
1	238240001	238440000	24	0.466484	0.330265
1	238260001	238460000	23	0.458903	0.3113
1	238280001	238480000	23	0.458903	0.3113
1	147000001	147200000	23	0.405445	0.307562
2	127500001	127700000	27	0.352318	0.322443
2	127520001	127720000	26	0.349715	0.305999
2	127540001	127740000	26	0.349715	0.305999
2	127560001	127760000	26	0.349715	0.305999
3	45640001	45840000	25	0.420488	0.362093
3	45660001	45860000	23	0.41532	0.360139
3	54360001	54560000	20	0.427888	0.350241
3	64480001	64680000	23	0.42157	0.346022
3	64500001	64700000	23	0.42157	0.346022
3	45620001	45820000	23	0.408812	0.345772
3	45680001	45880000	22	0.408262	0.342019
3	48900001	49100000	20	0.385468	0.33398
3	48920001	49120000	20	0.385468	0.33398
3	48860001	49060000	21	0.38366	0.332012
3	45700001	45900000	24	0.399555	0.32821
3	54380001	54580000	24	0.394601	0.326717
3	53940001	54140000	20	0.477685	0.326175
3	64460001	64660000	21	0.400714	0.325617
3	62860001	63060000	20	0.406054	0.313462
3	53880001	54080000	20	0.454053	0.308021
3	45720001	45920000	27	0.389798	0.304361
3	50080001	50280000	21	0.383114	0.301546
3	65220001	65420000	21	0.43397	0.301498
4	106860001	107060000	20	0.456602	0.358482
4	106880001	107080000	21	0.43149	0.33118
5	96700001	96900000	21	0.538529	0.459954
5	96620001	96820000	21	0.524448	0.392733
5	82500001	82700000	21	0.566812	0.372446
5	82460001	82660000	25	0.553585	0.359055
5	82440001	82640000	24	0.560394	0.355848
5	82400001	82600000	24	0.55888	0.354898
5	82420001	82620000	24	0.55888	0.354898
5	96600001	96800000	20	0.473368	0.334309
5	82540001	82740000	22	0.544973	0.333503
5	95080001	95280000	20	0.402522	0.333271
5	82520001	82720000	21	0.547893	0.325243
5	86340001	86540000	20	0.36486	0.325016
5	95000001	95200000	22	0.405506	0.324318
5	97660001	97860000	21	0.458229	0.317965
5	97680001	97880000	21	0.458229	0.317965
5	86300001	86500000	20	0.373894	0.316256
5	95100001	95300000	24	0.385422	0.315343
5	95040001	95240000	20	0.413042	0.312609
5	95060001	95260000	26	0.38929	0.311089
6	20360001	20560000	20	0.399667	0.349884
6	20420001	20620000	20	0.383229	0.320452
6	20020001	20220000	25	0.373019	0.308201
6	20000001	20200000	26	0.369772	0.306699
7	99780001	99980000	20	0.431135	0.372055
7	99800001	100000000	20	0.431135	0.372055
7	11520001	11720000	23	0.401544	0.336079
7	11440001	11640000	21	0.431589	0.308272
7	11980001	12180000	20	0.435886	0.303491
7	12000001	12200000	20	0.435886	0.303491
8	39540001	39740000	20	0.558596	0.443644
8	39480001	39680000	26	0.512063	0.4343
8	39460001	39660000	23	0.49919	0.428582
8	39560001	39760000	22	0.540295	0.426447
8	43320001	43520000	20	0.427309	0.42416
8	39500001	39700000	20	0.534899	0.424015
8	123140001	123340000	21	0.449146	0.412269
8	43300001	43500000	20	0.41953	0.409786
8	39520001	39720000	23	0.519512	0.40496
8	43240001	43440000	21	0.413647	0.393545
8	43280001	43480000	21	0.403417	0.389703
8	39440001	39640000	26	0.48814	0.386441
8	43260001	43460000	22	0.396446	0.378865
8	39600001	39800000	27	0.528525	0.378603
8	81820001	82020000	24	0.448695	0.378074
8	39580001	39780000	26	0.529567	0.373773
8	81760001	81960000	23	0.467863	0.371701
8	81780001	81980000	23	0.467863	0.371701
8	81800001	82000000	23	0.467863	0.371701
8	81740001	81940000	23	0.474239	0.371436
8	43220001	43420000	22	0.401564	0.36977
8	39420001	39620000	22	0.477673	0.366235
8	81720001	81920000	22	0.470794	0.363683
8	123160001	123360000	25	0.43616	0.356453
8	74640001	74840000	25	0.50359	0.35641
8	81840001	82040000	22	0.425334	0.356398
8	81660001	81860000	20	0.427293	0.347334
8	74660001	74860000	24	0.497257	0.345876
8	74680001	74880000	24	0.497257	0.345876
8	81700001	81900000	22	0.434862	0.345865
8	123180001	123380000	22	0.433425	0.345038
8	128260001	128460000	22	0.477285	0.342064
8	39620001	39820000	20	0.469507	0.334487
8	74760001	74960000	27	0.436103	0.332524
8	74720001	74920000	27	0.442892	0.331548
8	128200001	128400000	24	0.433159	0.33133
8	128220001	128420000	24	0.433159	0.33133
8	128240001	128440000	26	0.448836	0.330393
8	74700001	74900000	29	0.46948	0.330303
8	81680001	81880000	24	0.41459	0.323133
8	128160001	128360000	28	0.42635	0.321996
8	128180001	128380000	28	0.42635	0.321996
8	128300001	128500000	22	0.478795	0.320388
8	55700001	55900000	29	0.32352	0.314176
8	74740001	74940000	29	0.40638	0.310205
8	123200001	123400000	21	0.407035	0.307436
8	38960001	39160000	20	0.379687	0.30338
8	123240001	123440000	22	0.430527	0.303034
8	55720001	55920000	34	0.316331	0.302867
9	18500001	18700000	21	0.3747	0.310557
9	18520001	18720000	21	0.3747	0.310557
9	18380001	18580000	20	0.360686	0.302721
9	18400001	18600000	23	0.366274	0.302506
10	60140001	60340000	24	0.474575	0.326754
10	60160001	60360000	24	0.474575	0.326754
10	60100001	60300000	29	0.436996	0.32438
10	60080001	60280000	27	0.434767	0.314802
10	60120001	60320000	25	0.434798	0.305175
11	6380001	6580000	21	0.498242	0.41796
11	47880001	48080000	21	0.560901	0.40765
11	6360001	6560000	25	0.488946	0.392071
11	6280001	6480000	20	0.492915	0.388752
11	6340001	6540000	24	0.48394	0.384652
11	6320001	6520000	30	0.465517	0.382312
11	6300001	6500000	25	0.471534	0.38071
11	6400001	6600000	22	0.455836	0.374044
11	6260001	6460000	21	0.482434	0.373803
11	6220001	6420000	25	0.473232	0.36726
11	6240001	6440000	25	0.473232	0.36726
11	47440001	47640000	22	0.483802	0.357827
11	47460001	47660000	22	0.483802	0.357827
11	6200001	6400000	26	0.449378	0.345029
11	47840001	48040000	20	0.540611	0.337518
11	47860001	48060000	20	0.540611	0.337518
11	6160001	6360000	21	0.409998	0.33012
11	6180001	6380000	26	0.418845	0.32709
11	7060001	7260000	20	0.451212	0.324046
11	67640001	67840000	27	0.482622	0.323233
11	6780001	6980000	21	0.387397	0.313527
11	7820001	8020000	20	0.46392	0.312536
11	67620001	67820000	30	0.453781	0.307093
11	6140001	6340000	23	0.388325	0.304021
11	49440001	49640000	20	0.380696	0.303922
11	67600001	67800000	23	0.446743	0.302731
11	47500001	47700000	20	0.411353	0.301729
13	198540001	198740000	20	0.499675	0.422735
13	198500001	198700000	22	0.493915	0.377811
13	198480001	198680000	24	0.475512	0.372353
13	198460001	198660000	23	0.467702	0.36272
13	144240001	144440000	24	0.42643	0.348427
13	144200001	144400000	24	0.411461	0.342677
13	142240001	142440000	22	0.355186	0.340237
13	142160001	142360000	23	0.370559	0.338765
13	142180001	142380000	23	0.370559	0.338765
13	142220001	142420000	21	0.352629	0.337625
13	198440001	198640000	25	0.453784	0.337028
13	144260001	144460000	27	0.41323	0.333275
13	144120001	144320000	23	0.40255	0.332886
13	144280001	144480000	25	0.419809	0.332078
13	144140001	144340000	25	0.408029	0.328896
13	144300001	144500000	24	0.419476	0.32817
13	144160001	144360000	24	0.407086	0.324856
13	144180001	144380000	24	0.407086	0.324856
13	142200001	142400000	22	0.348284	0.323464
13	144220001	144420000	26	0.40604	0.321623
13	142120001	142320000	22	0.34085	0.306241
13	142140001	142340000	22	0.34085	0.306241
13	198160001	198360000	21	0.365896	0.306166
13	198180001	198380000	21	0.378043	0.301867
13	198200001	198400000	21	0.378043	0.301867
14	126320001	126520000	25	0.553235	0.389154
14	126300001	126500000	28	0.549183	0.374687
14	127440001	127640000	21	0.518815	0.353515
14	127460001	127660000	21	0.518815	0.353515
14	127420001	127620000	20	0.527471	0.34543
14	126280001	126480000	33	0.517404	0.34139
14	126940001	127140000	22	0.417456	0.318231
14	126240001	126440000	30	0.506673	0.316497
14	126260001	126460000	30	0.506673	0.316497
14	126960001	127160000	23	0.408272	0.308938
